# Supplementary material for: Effects of Anti-Fibrotic Drugs on Transcriptome of Peripheral Blood Mononuclear Cells in Idiopathic Pulmonary Fibrosis
Source: Int J Mol Sci. 2024 Mar 28;25(7):3750. doi: 10.3390/ijms25073750 (PMC11011476; doi:10.3390/ijms25073750)
Supplement: Supplementary file 1 [file ijms-25-03750-s001.zip]

Archive with 26 entries (24 files):
- 022124 Supplementary Figures IPF PBMC/
- 022124 Supplementary Figures IPF PBMC/032524 Supplementary Figure S3.pdf
- 022124 Supplementary Figures IPF PBMC/032524 Supplementary Figure S5.pdf
- 022124 Supplementary Figures IPF PBMC/121323 Supplementary Figure S1.pdf
- 022124 Supplementary Figures IPF PBMC/121323 Supplementary Figure S2.pdf
- 022124 Supplementary Figures IPF PBMC/121323 Supplementary Figure S4.pdf
- 022124 Supplementary Figures IPF PBMC/desktop.ini
- 032424 Supplementary Tables IPF PBMC/
- 032424 Supplementary Tables IPF PBMC/desktop.ini
- 032424 Supplementary Tables IPF PBMC/Supplementary Table S1.xlsx
- 032424 Supplementary Tables IPF PBMC/Supplementary Table S10.xlsx
- 032424 Supplementary Tables IPF PBMC/Supplementary Table S11.xlsx
- 032424 Supplementary Tables IPF PBMC/Supplementary Table S12.xlsx
- 032424 Supplementary Tables IPF PBMC/Supplementary Table S13.xlsx
- 032424 Supplementary Tables IPF PBMC/Supplementary Table S14.xlsx
- 032424 Supplementary Tables IPF PBMC/Supplementary Table S15.xlsx
- 032424 Supplementary Tables IPF PBMC/Supplementary Table S16.xlsx
- 032424 Supplementary Tables IPF PBMC/Supplementary Table S2.xlsx
- 032424 Supplementary Tables IPF PBMC/Supplementary Table S3.xlsx
- 032424 Supplementary Tables IPF PBMC/Supplementary Table S4.xlsx
- 032424 Supplementary Tables IPF PBMC/Supplementary Table S5.xlsx
- 032424 Supplementary Tables IPF PBMC/Supplementary Table S6.xlsx
- 032424 Supplementary Tables IPF PBMC/Supplementary Table S7.xlsx
- 032424 Supplementary Tables IPF PBMC/Supplementary Table S8.xlsx
- 032424 Supplementary Tables IPF PBMC/Supplementary Table S9.xlsx
- captions for supplementary files.pdf
