# Supplementary material for: Effects of Anti-Fibrotic Drugs on Transcriptome of Peripheral Blood Mononuclear Cells in Idiopathic Pulmonary Fibrosis
Source: Int J Mol Sci. 2024 Mar 28;25(7):3750. doi: 10.3390/ijms25073750 (PMC11011476; doi:10.3390/ijms25073750)
Supplement: Supplementary file 1 [file ijms-25-03750-s001.zip › 032424 Supplementary Tables IPF PBMC/Supplementary Table S1.xlsx]

## Sheet: Sheet1
Samples	Oral drugs
No.1	Vildagliptin, Metformin hydrochloride, Amlodipine besilate, Lansoprazole
No.2	Atorvastatin Calcium hydrate, Ethyl icosapentate, Enalapril maleate, Aspirin, Lansoprazole
No.3	None
No.4	None
No.5	Amlodipine besilate, Clostridium butyricum
No.6	Rosuvastatin calcium, Olmesartan medoxomil
