# Supplementary material for: Effects of Anti-Fibrotic Drugs on Transcriptome of Peripheral Blood Mononuclear Cells in Idiopathic Pulmonary Fibrosis
Source: Int J Mol Sci. 2024 Mar 28;25(7):3750. doi: 10.3390/ijms25073750 (PMC11011476; doi:10.3390/ijms25073750)
Supplement: Supplementary file 1 [file ijms-25-03750-s001.zip › 032424 Supplementary Tables IPF PBMC/Supplementary Table S10.xlsx]

## Sheet: Supplementary Table S10
Terms (Gene Ontology: Cellular Component) with upregulated genes	p-value	DEGs
Motile Cilium (GO:0031514)	0.00232281	IFT81;CATSPERG;ENKUR
Sarcoglycan Complex (GO:0016012)	0.0178725	SGCD
Serine Protease Inhibitor Complex (GO:0097180)	0.0178725	SERPINE1
Dystroglycan Complex (GO:0016011)	0.021409	SGCD
Apical Dendrite (GO:0097440)	0.0319434	MYO1D
Nuclear Inclusion Body (GO:0042405)	0.03543	RAD18
npBAF Complex (GO:0071564)	0.042366	ACTL6A
Set1C/COMPASS Complex (GO:0048188)	0.042366	BOD1
Brahma Complex (GO:0035060)	0.0458156	ACTL6A
CatSper Complex (GO:0036128)	0.0458156	CATSPERG
GBAF Complex (GO:0140288)	0.0458156	ACTL6A
RSC-type Complex (GO:0016586)	0.0492529	ACTL6A
Terms (Gene Ontology: Cellular Component) with downregulated genes	p-value	DEGs
Endoribonuclease Complex (GO:1902555)	0.0030808	TSNAX;POP5
Membrane Attack Complex (GO:0005579)	0.0290456	C8G
Ribonuclease MRP Complex (GO:0000172)	0.0338047	POP5
Multimeric Ribonuclease P Complex (GO:0030681)	0.0432537	POP5
Pi-Body (GO:0071546)	0.0432537	TDRKH
