# Supplementary material for: Effects of Anti-Fibrotic Drugs on Transcriptome of Peripheral Blood Mononuclear Cells in Idiopathic Pulmonary Fibrosis
Source: Int J Mol Sci. 2024 Mar 28;25(7):3750. doi: 10.3390/ijms25073750 (PMC11011476; doi:10.3390/ijms25073750)
Supplement: Supplementary file 1 [file ijms-25-03750-s001.zip › 032424 Supplementary Tables IPF PBMC/Supplementary Table S11.xlsx]

## Sheet: Supplementary Table 11
Gene	p-value	q-value	Difference	Fold change		before NTD-1	before NTD-2	before NTD-3	after NTD-1	after NTD-2	after NTD-3
GCSAML	1.63996e-05	0.0786834	-3.79292	0.0721468		0.848636	0.450269	0.579978	-3.03453	-3.10085	-3.3645
TGFB3	1.89078e-05	0.0786834	4.19051	18.2587		-3.25055	-3.0442	-3.55841	0.947294	1.0463	0.724786
SNORA5A	1.94713e-05	0.0786834	-1.84165	0.279003		-1.15136	-1.13469	-1.00499	-2.81325	-2.9864	-3.01633
CPB2-AS1	0.000200225	0.426541	-1.7482	0.297674		-1.15136	-1.13469	-1.00499	-2.65781	-2.79316	-3.08466
ZNF584	0.000235086	0.426541	-3.23417	0.106272		0.433599	0.450269	0.995016	-2.95758	-2.51575	-2.3503
LOC285804	0.000246291	0.426541	2.5198	5.73501		-3.5114	-2.88663	-3.19787	-0.637668	-0.538664	-0.860177
PCSK4	0.00039325	0.530067	-2.44239	0.183979		-0.151364	-0.134694	-0.00498449	-2.80077	-2.71077	-2.10667
FAM45B	0.000459537	0.530067	-4.28369	0.051343		2.01856	0.865307	1.57998	-3.21339	-2.424	-2.74983
CACNA1F	0.000524689	0.530067	-1.67325	0.313545		-1.15136	-1.13469	-1.00499	-2.98031	-2.46139	-2.8691
SYDE2	0.00107886	0.996512	4.14583	17.7019		-3.05976	-2.92382	-3.58354	1.68426	1.0463	0.139823
ZNF860	0.00128573	0.996512	-2.98891	0.125965		-0.151364	-0.134694	0.579978	-2.32776	-3.15904	-3.186
CACNA1E	0.00174793	0.996512	2.82683	7.09515		-2.79404	-3.74529	-2.97768	-0.637668	-0.538664	0.139823
RUNDC3B	0.0018095	0.996512	2.87602	7.34121		-2.78374	-3.07375	-3.80707	-0.637668	-0.538664	0.139823
AKAP12	0.00190765	0.996512	-2.18158	0.220434		3.01856	2.03523	2.45445	0.362332	0.461337	0.139823
SGOL1	0.00236808	0.996512	-1.77681	0.291828		0.848636	0.865307	1.57998	-0.637668	-0.538664	-0.860177
SDC3	0.00298653	0.996512	-2.40946	0.188226		-0.151364	0.450269	-0.00498449	-2.78733	-2.46259	-1.68455
NRP1	0.00310547	0.996512	-3.44509	0.0918171		-0.151364	-0.134694	0.579978	-3.70518	-2.38987	-3.94631
AZU1	0.00324373	0.996512	-2.3118	0.20141		-0.151364	-1.13469	-1.00499	-3.23845	-2.68001	-3.30797
PRUNE2	0.00355901	0.996512	1.89709	3.72461		-2.13832	-3.13428	-2.45518	-0.637668	-0.538664	-0.860177
SEPT7-AS1	0.00385908	0.996512	3.05755	8.32558		-3.44867	-2.85651	-3.90398	-0.637668	0.461337	-0.860177
YJEFN3	0.00474629	0.996512	-2.50445	0.176233		0.433599	-0.134694	-1.00499	-2.89172	-2.46076	-2.86694
HCG8	0.00480215	0.996512	-1.41244	0.375676		0.433599	1.18723	0.579978	-0.637668	-0.538664	-0.860177
HAR1B	0.00495972	0.996512	-1.65163	0.31828		-1.15136	-1.13469	-1.00499	-2.45812	-3.33014	-2.45768
EEF1DP3	0.00503243	0.996512	-2.33183	0.198632		0.848636	1.18723	1.80237	-0.637668	-1.6594	-0.860177
ZNF300	0.00517918	0.996512	-1.55127	0.34121		-1.15136	-1.13469	-1.00499	-2.1138	-2.79609	-3.03495
PLA2G4A	0.00538621	0.996512	-2.26537	0.207997		1.4336	1.45027	0.995016	-0.637668	-0.538664	-1.74088
ZNF286B	0.00556213	0.996512	2.56261	5.90776		-2.17713	-2.76884	-2.19341	0.947294	-0.538664	0.139823
CCL28	0.00575399	0.996512	1.47482	2.77949		1.17056	1.86531	0.995016	2.94729	2.78326	2.72479
DRC7	0.00614894	0.996512	2.32358	5.00574		-2.57352	-3.3445	-2.08924	-0.637668	-0.538664	0.139823
ANKRD20A9P	0.00630716	0.996512	-2.04593	0.242166		1.4336	1.86531	1.80237	0.362332	-0.538664	-0.860177
CCNB2	0.00637355	0.996512	3.82392	14.1616		-2.84294	-1.13469	-3.36071	1.94729	1.0463	1.13982
DBP	0.00726016	0.996512	-1.1222	0.459392		3.09656	2.95277	2.99502	2.16969	2.0463	1.46175
CASP5	0.00738293	0.996512	-1.24849	0.420887		1.84864	1.86531	1.99502	0.362332	0.461337	1.13982
ZC3H12B	0.00741814	0.996512	2.05436	4.1536		-1.15136	-1.13469	-2.32858	0.362332	0.461337	0.724786
RTEL1	0.00787872	0.996512	-1.89848	0.268226		-0.151364	-1.13469	-1.00499	-2.25708	-2.67341	-3.05599
LOC100289561	0.00805035	0.996512	1.83053	3.55667		0.848636	1.67266	0.579978	2.53226	2.92077	3.13982
MZT1	0.00807786	0.996512	-1.19594	0.436502		2.9361	2.45027	2.16494	1.36233	1.46134	1.13982
MIR3926-1	0.00816809	0.996512	2.25772	4.78236		-2.70233	-1.13469	-1.97266	0.362332	0.461337	0.139823
RDH16	0.00822017	0.996512	3.22097	9.32414		-3.14287	-2.11935	-3.85224	0.947294	-0.538664	0.139823
MERTK	0.0083863	0.996512	-1.55079	0.341324		1.17056	0.865307	1.57998	-0.637668	-0.538664	0.139823
TBL3	0.00851025	0.996512	-1.64838	0.318998		1.65599	1.45027	1.80237	-0.637668	0.461337	0.139823
LINC00663	0.009115	0.996512	-2.00404	0.249302		-1.15136	-0.134694	-1.00499	-2.32853	-3.29089	-2.68373
HSD17B13	0.00959133	0.996512	-2.05271	0.241031		-0.151364	0.450269	-0.00498449	-2.56425	-1.1971	-2.10285
BCAS1	0.00967881	0.996512	-2.71525	0.152275		0.848636	0.450269	0.995016	-2.26627	-2.72539	-0.860177
LOC151174	0.010345	0.996512	-3.01598	0.123623		0.433599	0.450269	-1.00499	-2.55976	-2.64898	-3.96033
FAM81A	0.0103557	0.996512	-1.19632	0.436386		-1.15136	-1.13469	-1.00499	-2.81006	-2.03228	-2.03767
FBXO24	0.0109609	0.996512	-2.40319	0.189047		0.433599	-1.13469	-1.00499	-2.86167	-3.33549	-2.71848
ADAMTS5	0.0113351	0.996512	-1.60743	0.328183		2.01856	1.18723	1.57998	0.362332	-0.538664	0.139823
AR	0.0115451	0.996512	-2.5358	0.172444		-0.151364	-0.134694	-1.00499	-3.95818	-2.41255	-2.52771
MAP7	0.0115782	0.996512	-1.83345	0.280592		2.01856	0.865307	1.57998	-0.637668	-0.538664	0.139823
ZNF624	0.0121144	0.996512	-2.77779	0.145815		0.848636	2.03523	1.80237	-2.24828	-0.538664	-0.860177
GLT8D1	0.0128774	0.996512	1.28741	2.44089		2.65599	2.03523	1.80237	3.16969	3.46134	3.72479
STXBP6	0.0129483	0.996512	-2.37138	0.19326		0.433599	-1.13469	0.579978	-2.25886	-2.42374	-2.55266
EHHADH	0.0131645	0.996512	-1.11014	0.463248		0.848636	0.865307	0.579978	-0.637668	-0.538664	0.139823
FLJ36777	0.0134107	0.996512	2.66233	6.33054		-2.83059	-1.80874	-2.38417	1.36233	-0.538664	0.139823
LOC257396	0.0134149	0.996512	-1.7013	0.307508		-1.15136	-1.13469	-1.00499	-3.17289	-3.22308	-1.99898
KLKB1	0.0135042	0.996512	-1.83168	0.280937		-0.151364	0.450269	0.579978	-1.61673	-2.13926	-0.860177
RWDD4	0.0139272	0.996512	-1.20391	0.434099		2.17056	2.7722	1.80237	0.947294	1.0463	1.13982
SULT1A2	0.014267	0.996512	-1.70635	0.306435		-1.15136	-1.13469	-0.00498449	-2.23661	-2.40052	-2.77295
ACOT4	0.0142796	0.996512	-2.32309	0.199839		-1.15136	-0.134694	-0.00498449	-1.90897	-3.06669	-3.28464
C1orf56	0.0143344	0.996512	-3.05457	0.12036		0.433599	1.67266	1.31694	-1.81475	-3.06558	-0.860177
FAM131B	0.0143379	0.996512	-2.82416	0.141202		-0.151364	-1.13469	0.579978	-3.97652	-2.44989	-2.75216
MEG3	0.0156947	0.996512	-2.86736	0.137037		-0.151364	-1.13469	0.579978	-4.07581	-2.35932	-2.87303
PADI6	0.0158912	0.996512	-1.76132	0.294978		-0.151364	-1.13469	-1.00499	-3.14313	-2.14877	-2.2831
USP3-AS1	0.0159175	0.996512	1.74197	3.34492		-2.93999	-2.74016	-1.58228	-0.637668	-0.538664	-0.860177
HDX	0.0160184	0.996512	-2.86397	0.137359		0.848636	0.865307	0.995016	-2.5835	-0.538664	-2.7608
SNORD68	0.0166962	0.996512	1.9465	3.85438		-1.15136	-0.134694	-1.00499	1.36233	0.461337	1.72479
HMGN3-AS1	0.016945	0.996512	-1.5384	0.344267		-0.151364	-1.13469	-1.00499	-2.77008	-1.98174	-2.15442
CASC5	0.0172931	0.996512	1.02337	2.03267		2.01856	1.18723	1.31694	2.53226	2.46134	2.59925
MIER3	0.0174023	0.996512	-1.25611	0.418672		2.30807	3.11323	2.80237	1.68426	1.0463	1.72479
CLTCL1	0.0176088	0.996512	-2.95179	0.129248		-1.15136	1.18723	-1.00499	-3.2592	-3.36218	-3.20311
LINC00565	0.017734	0.996512	1.61317	3.05922		-1.15136	-0.134694	-1.00499	1.36233	0.461337	0.724786
MAMLD1	0.0179875	0.996512	-2.09202	0.234552		-1.15136	0.450269	-1.00499	-2.74102	-2.91649	-2.32463
ACOT7	0.0186146	0.996512	2.52549	5.75767		-1.15136	-1.13469	-1.00499	2.68426	0.461337	1.13982
CCDC120	0.0187691	0.996512	1.14149	2.20608		0.433599	-0.134694	-0.00498449	0.947294	1.0463	1.72479
SDC4	0.01943	0.996512	3.15084	8.88171		-1.15136	-0.134694	-2.55912	2.68426	1.78326	1.13982
BBS5	0.020543	0.996512	1.70996	3.27151		-2.25156	-1.90983	-1.00499	0.362332	-0.538664	0.139823
SH3RF3	0.0205764	0.996512	1.97373	3.92784		-2.16249	-1.13469	-2.07557	-0.637668	0.461337	0.724786
NRN1	0.0205819	0.996512	-2.99847	0.125133		-1.15136	1.18723	-0.00498449	-2.35558	-3.84097	-2.76796
LINC01138	0.0206465	0.996512	1.18813	2.27857		1.84864	1.45027	1.31694	2.68426	2.26869	3.22729
ZNF620	0.0210173	0.996512	1.93141	3.81428		-0.151364	-1.13469	-1.6378	0.947294	0.461337	1.46175
BYSL	0.0212412	0.996512	-2.18826	0.219416		0.848636	0.865307	0.995016	-2.45697	-0.538664	-0.860177
RNLS	0.0221582	0.996512	-3.3742	0.0964418		0.433599	2.03523	0.579978	-2.75262	-3.46099	-0.860177
DOCK9	0.0223713	0.996512	1.06102	2.08641		2.4336	2.86531	2.16494	3.88589	3.16178	3.59925
ZC3H12C	0.0227061	0.996512	1.05381	2.076		-0.151364	-0.134694	-0.00498449	0.947294	0.461337	1.46175
ELOVL6	0.0228755	0.996512	1.53415	2.89617		2.30807	0.865307	1.57998	2.94729	3.26869	3.13982
LOC100996579	0.0231749	0.996512	-2.33881	0.197674		-1.15136	0.450269	-0.00498449	-3.00575	-1.68026	-3.03649
MED14OS	0.0232262	0.996512	-2.27248	0.206974		0.433599	0.865307	-1.00499	-2.34396	-1.61	-2.56956
ZNF542P	0.0239874	0.996512	1.05764	2.08152		1.84864	1.18723	1.31694	2.94729	2.26869	2.30975
LINC01573	0.0240823	0.996512	-2.58601	0.166545		0.848636	-1.13469	-1.00499	-2.32351	-3.47565	-3.24992
PPT2	0.0240954	0.996512	1.38699	2.61532		-1.15136	-0.134694	-0.911413	0.362332	0.461337	1.13982
FAM83H	0.0242365	0.996512	-1.44348	0.36768		1.84864	1.45027	0.995016	-0.637668	0.461337	0.139823
AP4M1	0.0243551	0.996512	1.85882	3.62711		-1.15136	-1.13469	-0.00498449	0.362332	1.46134	1.46175
NOSTRIN	0.0244552	0.996512	-1.48357	0.357602		-1.15136	-1.13469	-1.00499	-2.36546	-1.98683	-3.38947
FTH1P3	0.0244644	0.996512	2.72782	6.62456		-1.15136	-1.13469	-3.34897	0.362332	1.0463	1.13982
DTWD2	0.0245568	0.996512	-1.55079	0.341324		1.4336	2.18723	0.995016	0.362332	-0.538664	0.139823
DACH1	0.0246089	0.996512	-1.89865	0.268194		-0.151364	0.450269	0.579978	-0.637668	-1.94371	-2.2357
LOC101928663	0.0246205	0.996512	-2.22414	0.214026		0.433599	-1.13469	-0.00498449	-2.52184	-3.16684	-1.68983
C2orf40	0.0249078	0.996512	-1.78871	0.28943		-0.151364	-1.13469	-0.00498449	-1.59269	-2.19744	-2.86705
KANK1	0.0249327	0.996512	-1.11014	0.463248		-0.151364	0.865307	0.579978	-0.637668	-0.538664	-0.860177
ZNF717	0.0249327	0.996512	-1.11014	0.463248		-0.151364	0.865307	0.579978	-0.637668	-0.538664	-0.860177
TOP2A	0.0252566	0.996512	1.33929	2.53027		3.01856	3.45027	3.38733	5.24497	4.63126	3.9978
RNF112	0.02535	0.996512	-2.03889	0.243352		-1.15136	-1.13469	0.579978	-2.39496	-2.63524	-2.79253
PTTG1	0.025401	0.996512	1.6873	3.22053		0.848636	2.03523	0.995016	3.53226	2.46134	2.94718
C2orf48	0.0254468	0.996512	1.46337	2.75752		-2.03763	-1.13469	-2.25431	-0.637668	-0.538664	0.139823
ALG14	0.0254608	0.996512	1.61316	3.05922		-1.15136	-1.13469	-0.00498449	1.36233	0.461337	0.724786
FTX	0.0256035	0.996512	1.49012	2.80913		-2.1092	-1.13469	-2.26299	-0.637668	-0.538664	0.139823
STXBP1	0.0256075	0.996512	2.76464	6.79576		-1.93828	-1.13469	-3.67248	0.362332	1.0463	0.139823
RGL4	0.02561	0.996512	-1.25446	0.419149		2.01856	1.86531	2.16494	0.362332	0.461337	1.46175
ZNF579	0.0263126	0.996512	1.10447	2.1502		0.433599	0.865307	-0.00498449	1.68426	1.78326	1.13982
CCDC51	0.0264518	0.996512	-2.27722	0.206294		1.17056	0.865307	1.31694	-1.82238	-1.79631	0.139823
WDPCP	0.0271971	0.996512	-1.12977	0.456988		1.17056	1.18723	0.995016	-0.637668	0.461337	0.139823
MKI67	0.0276919	0.996512	1.29799	2.45887		2.9361	3.03523	3.16494	5.06277	3.78326	4.18422
ZNF71	0.0282693	0.996512	1.08485	2.12115		0.848636	0.450269	0.579978	1.36233	1.46134	2.30975
DLGAP1-AS1	0.0283883	0.996512	1.3033	2.46792		0.848636	1.18723	-0.00498449	1.94729	2.26869	1.72479
GBGT1	0.029223	0.996512	-2.21343	0.215621		2.9361	2.67266	0.995016	0.362332	-0.538664	0.139823
CAPN5	0.0292611	0.996512	1.48655	2.80219		-1.15136	-1.13469	-2.21012	0.362332	-0.538664	0.139823
NDN	0.0294476	0.996512	-1.63448	0.322086		-0.151364	-1.13469	-1.00499	-2.56492	-2.96437	-1.6652
PLEKHG4	0.0294744	0.996512	1.6442	3.12575		1.17056	-0.134694	-0.00498449	2.36233	1.46134	2.13982
FLJ46906	0.0294951	0.996512	-2.82443	0.141176		0.848636	1.67266	-1.00499	-2.34745	-1.76127	-2.84827
KCNN3	0.0296214	0.996512	-2.5918	0.165879		-1.15136	-0.134694	0.579978	-3.22624	-3.60823	-1.647
DOCK1	0.0297512	0.996512	-2.59625	0.165368		-1.15136	0.865307	-0.00498449	-3.34456	-3.08059	-1.65463
LOC145783	0.0297621	0.996512	1.66646	3.17434		-2.52737	-1.13469	-2.37382	-0.637668	-0.538664	0.139823
KLHL34	0.0298362	0.996512	-2.28198	0.205616		0.848636	-0.134694	-0.00498449	-2.94189	-2.33491	-0.860177
HIST1H1B	0.0298645	0.996512	1.75151	3.36711		-1.15136	-0.134694	-1.00499	1.36233	1.46134	0.139823
RALY-AS1	0.0303052	0.996512	2.78436	6.88934		-2.75104	-1.44555	-2.87109	-0.637668	1.78326	0.139823
RHPN1	0.0304629	0.996512	1.37518	2.594		-2.02237	-1.13469	-1.00499	0.362332	-0.538664	0.139823
CLIC3	0.0305612	0.996512	1.72684	3.31003		1.17056	1.67266	2.90191	3.61026	3.85365	3.46175
LOC100506302	0.0306457	0.996512	1.08485	2.12115		-1.15136	-0.134694	-1.00499	0.362332	0.461337	0.139823
PLK1	0.0308279	0.996512	1.52549	2.87884		-0.151364	0.450269	-1.00499	1.68426	1.0463	1.13982
LOC102724094	0.0315942	0.996512	1.27983	2.42811		-1.15136	-0.134694	-1.00499	0.947294	0.461337	0.139823
LBX2-AS1	0.0316107	0.996512	1.79461	3.46922		0.848636	-0.134694	-1.00499	1.68426	1.46134	1.94718
TMEM237	0.0317479	0.996512	1.72047	3.29545		-1.15136	-0.134694	-1.00499	0.362332	1.78326	0.724786
PRKAG2-AS1	0.0317551	0.996512	-1.70393	0.306949		2.30807	1.45027	1.31694	0.362332	0.461337	-0.860177
NFKBID	0.031855	0.996512	-2.48686	0.178395		1.17056	-1.13469	-1.00499	-3.0991	-2.84944	-2.48115
F2RL1	0.0321829	0.996512	-1.60464	0.328819		-0.151364	-1.13469	-1.00499	-3.01988	-1.66873	-2.41634
TSEN2	0.0325283	0.996512	-2.12635	0.229036		0.848636	-1.13469	-1.00499	-2.85522	-2.53739	-2.27749
GCSHP3	0.0325546	0.996512	-1.07911	0.473322		0.433599	1.18723	0.579978	-0.637668	-0.538664	0.139823
FMR1-AS1	0.0326187	0.996512	1.1307	2.18965		-2.08555	-1.13469	-2.20837	-0.637668	-0.538664	-0.860177
TPST2	0.0331128	0.996512	1.03034	2.04251		3.3722	3.03523	3.38733	4.88589	4.10519	3.89471
SNORD102	0.0332646	0.996512	-1.27691	0.412678		-1.15136	-1.13469	-1.00499	-2.02836	-3.16732	-1.92609
CBWD5	0.033436	0.996512	-3.01958	0.123315		-0.151364	1.86531	0.995016	-0.637668	-3.04628	-2.66584
ASB3	0.0337607	0.996512	1.22917	2.34432		1.17056	1.18723	1.80237	3.26922	2.26869	2.30975
ZFP28	0.033809	0.996512	1.47482	2.77949		-1.15136	-1.13469	-1.00499	0.947294	-0.538664	0.724786
RRN3P2	0.0338243	0.996512	-1.93479	0.26156		2.17056	1.86531	1.31694	0.947294	-0.538664	-0.860177
FKBPL	0.0340025	0.996512	1.05381	2.076		0.848636	-0.134694	-0.00498449	1.36233	1.0463	1.46175
ZBTB3	0.0344951	0.996512	-1.94602	0.259531		0.433599	0.865307	0.995016	-0.637668	-0.538664	-2.36781
ARMCX2	0.0348297	0.996512	-2.40711	0.188533		0.433599	0.865307	-1.00499	-2.68577	-1.28594	-2.9557
MRPL42P5	0.0354006	0.996512	-2.0123	0.247877		-0.151364	0.450269	-1.00499	-2.67142	-2.79447	-1.2771
RASA4CP	0.0359772	0.996512	-1.71645	0.304297		1.17056	0.450269	-0.00498449	-0.637668	-2.03566	-0.860177
RTP4	0.0363646	0.996512	-1.7336	0.300701		2.54908	2.03523	1.57998	0.362332	-0.538664	1.13982
SCARNA18	0.0365726	0.996512	2.49698	5.64504		-3.21355	-1.13469	-3.17922	0.362332	0.461337	-0.860177
MED12L	0.0366666	0.996512	2.25799	4.78323		-0.151364	-2.48954	-1.5846	1.36233	0.461337	0.724786
MGC12916	0.037012	0.996512	1.27983	2.42811		-0.151364	-0.134694	0.579978	0.947294	2.0463	1.13982
CCDC3	0.0371816	0.996512	1.8429	3.58731		-1.55145	-2.26605	-2.16276	0.947294	-0.538664	-0.860177
SERPINF2	0.0377074	0.996512	1.27983	2.42811		-1.15136	-0.134694	-1.00499	0.362332	1.0463	0.139823
SWI5	0.0390064	0.996512	1.08484	2.12115		2.01856	1.18723	0.995016	2.68426	2.63126	2.13982
PCBP2-OT1	0.0391632	0.996512	1.29946	2.46137		0.848636	0.865307	-0.00498449	1.36233	1.78326	2.46175
SERPINE1	0.0392162	0.996512	2.75683	6.75909		-2.47887	-2.98839	-2.25478	1.94729	-0.538664	-0.860177
ZNHIT2	0.0399362	0.996512	-1.30513	0.404684		1.4336	0.450269	-0.00498449	-0.637668	-0.538664	-0.860177
HLA-DOA	0.040018	0.996512	-1.19419	0.437033		3.65599	3.25762	2.80237	2.53226	1.46134	2.13982
TTC24	0.0400206	0.996512	2.39433	5.25731		-3.23205	-1.81252	-1.00499	0.947294	-0.538664	0.724786
IL12RB2	0.0404321	0.996512	2.6157	6.12921		-2.76171	-2.11692	-0.00498449	1.36233	0.461337	1.13982
FAR2P2	0.0407405	0.996512	1.61317	3.05923		-1.15136	-0.134694	-1.00499	0.362332	0.461337	1.72479
PPM1L	0.041133	0.996512	1.21562	2.32241		0.848636	0.450269	-0.00498449	2.16969	1.0463	1.72479
LOC284023	0.0411441	0.996512	-1.48864	0.356348		0.433599	-0.134694	0.579978	-0.637668	-2.0892	-0.860177
ZNF235	0.0414434	0.996512	1.27983	2.42811		-1.15136	-1.13469	-1.00499	0.947294	-0.538664	0.139823
FAM174A	0.0415033	0.996512	1.05381	2.076		0.848636	1.18723	-0.00498449	1.68426	1.78326	1.72479
DZANK1	0.0415228	0.996512	1.6328	3.10113		0.848636	1.67266	-0.00498449	2.68426	2.78326	1.94718
CDK1	0.0420337	0.996512	2.77201	6.83059		-2.933	-1.13469	-1.89253	2.16969	-0.538664	0.724786
MS4A2	0.0421147	0.996512	-1.9866	0.252334		2.30807	2.03523	0.579978	-0.637668	0.461337	-0.860177
DGCR6	0.0431917	0.996512	-1.64035	0.320779		0.433599	-0.134694	-0.00498449	-1.72534	-0.538664	-2.36312
EFCAB5	0.0433952	0.996512	1.48858	2.80612		-2.36256	-1.13469	-1.00499	0.362332	-0.538664	0.139823
RBFOX3	0.0434342	0.996512	1.39541	2.63064		-1.15136	-2.68155	-2.38984	-0.637668	-0.538664	-0.860177
GATA3-AS1	0.0437206	0.996512	1.7016	3.25262		-2.48173	-1.13469	-2.5249	0.362332	-0.538664	-0.860177
GOLGA6L10	0.0437263	0.996512	-2.77499	0.146098		0.848636	-0.134694	0.579978	-3.07806	-0.538664	-3.41432
PTPRK	0.0438923	0.996512	-1.63394	0.322207		0.433599	-0.134694	0.995016	-0.637668	-2.11005	-0.860177
COMMD4	0.0439152	0.996512	1.12859	2.18645		2.01856	2.67266	1.57998	2.94729	3.0463	3.66338
ZNF396	0.0440941	0.996512	1.68843	3.22307		-1.15136	-2.65054	-2.29991	0.362332	-0.538664	-0.860177
C1orf228	0.044372	0.996512	-1.2955	0.407396		3.09656	2.56575	2.57998	0.947294	2.26869	1.13982
SH3GL1P1	0.0446776	0.996512	-1.8244	0.282358		-0.151364	0.450269	-0.00498449	-0.637668	-1.81236	-2.72926
PPP1R32	0.0451422	0.996512	1.87258	3.66188		-1.15136	-1.13469	-1.78324	-0.637668	1.46134	0.724786
WDR66	0.0452432	0.996512	-2.01377	0.247625		-1.15136	0.450269	-1.00499	-2.40666	-1.85509	-3.48564
PKMYT1	0.0455201	0.996512	1.27983	2.4281		-1.15136	-1.13469	-0.00498449	0.947294	0.461337	0.139823
NR1H3	0.0455395	0.996512	-2.36659	0.193904		-0.151364	0.450269	0.579978	-2.49081	-0.538664	-3.19141
FSTL1	0.0455408	0.996512	3.80545	13.9816		-3.42957	-2.62856	-3.58738	3.16969	-0.538664	-0.860177
C14orf142	0.0455566	0.996512	1.14296	2.20834		1.4336	1.45027	0.995016	3.06277	1.78326	2.46175
MXRA8	0.0457221	0.996512	1.37216	2.58857		-2.43227	-1.71572	-1.00499	-0.637668	-0.538664	0.139823
ICA1	0.0461847	0.996512	2.90248	7.47709		-1.15136	0.450269	-2.91357	2.16969	1.78326	1.13982
FSD1	0.0464214	0.996512	2.80613	6.99406		-3.11303	-2.42999	-1.00499	1.68426	1.0463	-0.860177
SUCNR1	0.0464714	0.996512	2.71642	6.5724		-1.92512	-1.13469	-3.12596	1.36233	1.46134	-0.860177
LOC730183	0.0466011	0.996512	1.93487	3.82345		-2.82304	-1.13469	-2.8834	0.362332	-0.538664	-0.860177
LOC101927237	0.0468033	0.996512	-2.87543	0.136273		-0.151364	-0.134694	0.995016	-4.04544	-3.01172	-0.860177
HS3ST3B1	0.0468902	0.996512	1.21353	2.31904		1.65599	2.32474	2.99502	3.88589	3.26869	3.46175
ACBD6	0.0475421	0.996512	-1.00284	0.499018		2.84864	3.45027	3.57998	2.36233	1.78326	2.72479
PUSL1	0.0483068	0.996512	1.14149	2.20608		-0.151364	-0.134694	-1.00499	0.947294	1.0463	0.139823
C6orf136	0.0486532	0.996512	-1.07508	0.474644		2.01856	2.95277	1.80237	0.947294	1.46134	1.13982
NPFF	0.0496871	0.996512	1.66383	3.16857		0.433599	0.450269	-1.00499	0.947294	1.78326	2.13982
