# Supplementary material for: Effects of Anti-Fibrotic Drugs on Transcriptome of Peripheral Blood Mononuclear Cells in Idiopathic Pulmonary Fibrosis
Source: Int J Mol Sci. 2024 Mar 28;25(7):3750. doi: 10.3390/ijms25073750 (PMC11011476; doi:10.3390/ijms25073750)
Supplement: Supplementary file 1 [file ijms-25-03750-s001.zip › 032424 Supplementary Tables IPF PBMC/Supplementary Table S12.xlsx]

## Sheet: Supplementary Table 12
Gene related to nintedanib
Gene ID	Sample No.1 (before NTD)	Sample No.2 (before NTD)	Sample No.3 (before NTD)	Sample No.1 (after NTD)	Sample No.2 (after NTD)	Sample No.3 (after NTD)	p-value
VEGFA	5.85259	5.92061	1.9931	0	4.13045	2.20354	0.23
VEGFB	6.75299	3.64345	6.47758	4.49925	4.13045	3.8562	0.22
VEGFC	0	0	0	0	0	0	-
FLT1	1.3506	1.3663	0.498275	1.92825	0	2.75442	0.6
KDR	0	0.455432	0	0	0	0	0.37
FLT4	1.8008	0.455432	0.996551	1.92825	0	0	0.58
PDGFA	1.3506	1.82173	0.996551	13.4978	2.06522	1.10177	0.35
PDGFB	0.900399	2.73259	0	1.92825	2.06522	1.10177	0.6
PDGFRA	0	0	0	0.642751	0	0	0.37
PDGFRB	2.251	2.27716	4.48448	0.642751	2.75363	5.50885	0.98
FGF1	0	0	0	0	0	0	-
FGF2	0	0	0.498275	0.642751	0.688408	0	0.37
FGF3	0	0	0	0	0	0	-
FGFR1	7.65339	4.09889	0.996551	19.2825	5.50727	1.10177	0.49
FGFR2	0	0.455432	0	0	1.37682	0	0.56
FGFR3	0	0	0	0	0	0	-
