# Supplementary material for: Effects of Anti-Fibrotic Drugs on Transcriptome of Peripheral Blood Mononuclear Cells in Idiopathic Pulmonary Fibrosis
Source: Int J Mol Sci. 2024 Mar 28;25(7):3750. doi: 10.3390/ijms25073750 (PMC11011476; doi:10.3390/ijms25073750)
Supplement: Supplementary file 1 [file ijms-25-03750-s001.zip › 032424 Supplementary Tables IPF PBMC/Supplementary Table S13.xlsx]

## Sheet: Supplementary Table S13
Terms (Gene Ontology: Biological Process) with upregulated genes	p-value	DEGs
Negative Regulation Of Plasminogen Activation (GO:0010757)	0.00033075	SERPINE1;SERPINF2
G2/M Transition Of Mitotic Cell Cycle (GO:0000086)	0.000776369	PLK1;CDK1;PKMYT1
Cell Cycle G2/M Phase Transition (GO:0044839)	0.000903041	PLK1;CDK1;PKMYT1
Negative Regulation Of Fibrinolysis (GO:0051918)	0.00119412	SERPINE1;SERPINF2
Fibrinolysis (GO:0042730)	0.00142851	SERPINE1;SERPINF2
Mitotic Cell Cycle Phase Transition (GO:0044772)	0.00194102	CCNB2;PLK1;CDK1;PKMYT1
RNA Phosphodiester Bond Hydrolysis, Endonucleolytic (GO:0090502)	0.00195747	ZC3H12C;ZC3H12B
Negative Regulation Of Protein Processing (GO:0010955)	0.00225165	SERPINE1;SERPINF2
Positive Regulation Of Collagen Biosynthetic Process (GO:0032967)	0.00225165	TGFB3;SERPINF2
Regulation Of Fibrinolysis (GO:0051917)	0.00256537	SERPINE1;SERPINF2
Regulation Of Plasminogen Activation (GO:0010755)	0.00256537	SERPINE1;SERPINF2
Positive Regulation Of Collagen Metabolic Process (GO:0010714)	0.00256537	TGFB3;SERPINF2
Regulation Of Collagen Biosynthetic Process (GO:0032965)	0.00325071	TGFB3;SERPINF2
Regulation Of Cell Cycle Process (GO:0010564)	0.00343821	PLK1;FSD1;MKI67;PKMYT1
Regulation Of Nuclear Division (GO:0051783)	0.00362195	MKI67;PKMYT1
Positive Regulation Of Blood Coagulation (GO:0030194)	0.00442064	SERPINE1;SERPINF2
Regulation Of Stress Fiber Assembly (GO:0051492)	0.0054757	TGFB3;SERPINF2;RHPN1
fatty-acyl-CoA Biosynthetic Process (GO:0046949)	0.00623782	ELOVL6;PPT2
Regulation Of Cyclin-Dependent Protein Serine/Threonine Kinase Activity (GO:0000079)	0.00632587	CCNB2;PLK1;PKMYT1
RNA Phosphodiester Bond Hydrolysis (GO:0090501)	0.00778741	ZC3H12C;ZC3H12B
Mitotic G2 DNA Damage Checkpoint Signaling (GO:0007095)	0.00890674	PLK1;CDK1
Negative Regulation Of Blood Coagulation (GO:0030195)	0.00890674	SERPINE1;SERPINF2
Chromosome Condensation (GO:0030261)	0.0100935	TOP2A;PLK1
Sister Chromatid Segregation (GO:0000819)	0.0113463	TOP2A;PLK1
Regulation Of Mitotic Spindle Organization (GO:0060236)	0.0147588	PLK1;FSD1
Positive Regulation Of Stress Fiber Assembly (GO:0051496)	0.0177664	TGFB3;SERPINF2
Positive Regulation Of Biosynthetic Process (GO:0009891)	0.0185556	TGFB3;SERPINF2
Mitotic G2/M Transition Checkpoint (GO:0044818)	0.0201775	PLK1;CDK1
Regulation Of Mitotic Cell Cycle (GO:0007346)	0.0217505	PLK1;MKI67;PKMYT1
fatty-acyl-CoA Catabolic Process (GO:0036115)	0.0235276	ACOT7
tRNA Pseudouridine Synthesis (GO:0031119)	0.0235276	PUSL1
Regulation Of Extracellular Exosome Assembly (GO:1903551)	0.0235276	SDC4
Medium-Chain Fatty Acid Biosynthetic Process (GO:0051792)	0.0235276	ACOT7
Protein Sulfation (GO:0006477)	0.0235276	TPST2
Positive Regulation Of Actin Filament Bundle Assembly (GO:0032233)	0.0244798	TGFB3;SERPINF2
Regulation Of Protein Localization To Nucleus (GO:1900180)	0.0253814	PLK1;CDK1
Regulation Of Cyclin-Dependent Protein Kinase Activity (GO:1904029)	0.0262964	CCNB2;PKMYT1
Fatty Acid Elongation, Monounsaturated Fatty Acid (GO:0034625)	0.028167	ELOVL6
Fatty Acid Elongation, Polyunsaturated Fatty Acid (GO:0034626)	0.028167	ELOVL6
Fatty Acid Elongation, Saturated Fatty Acid (GO:0019367)	0.028167	ELOVL6
Fatty Acid Elongation, Unsaturated Fatty Acid (GO:0019368)	0.028167	ELOVL6
Gland Morphogenesis (GO:0022612)	0.028167	TGFB3
Regulation Of Systemic Arterial Blood Pressure By Renin-Angiotensin (GO:0003081)	0.028167	SERPINF2
Mitotic Nuclear Membrane Disassembly (GO:0007077)	0.028167	PLK1
Regulation Of Mitotic Nuclear Division (GO:0007088)	0.0291205	MKI67;PKMYT1
Mitotic DNA Damage Checkpoint Signaling (GO:0044773)	0.0291205	PLK1;CDK1
Membrane Lipid Biosynthetic Process (GO:0046467)	0.0300877	PPM1L;ELOVL6
Microtubule Cytoskeleton Organization Involved In Mitosis (GO:1902850)	0.0320599	PLK1;CDK1
DNA Ligation (GO:0006266)	0.0327846	TOP2A
Regulation Of Epithelial To Mesenchymal Transition Involved In Endocardial Cushion Formation (GO:1905005)	0.0327846	TGFB3
Regulation Of Protein Localization To Cell Cortex (GO:1904776)	0.0327846	PLK1
Regulation Of Vascular Wound Healing (GO:0061043)	0.0327846	SERPINE1
Negative Regulation Of Peptidase Activity (GO:0010466)	0.0330647	SERPINE1;SERPINF2
DNA Topological Change (GO:0006265)	0.0373804	TOP2A
Interleukin-12-Mediated Signaling Pathway (GO:0035722)	0.0373804	IL12RB2
Regulation Of Mitotic Sister Chromatid Segregation (GO:0033047)	0.0373804	CDK1
Positive Regulation Of Ubiquitin Protein Ligase Activity (GO:1904668)	0.0373804	PLK1
Nuclear Membrane Disassembly (GO:0051081)	0.0373804	PLK1
Regulation Of Vesicle Fusion (GO:0031338)	0.0373804	STXBP1
Positive Regulation Of Cell-Cell Adhesion Mediated By Cadherin (GO:2000049)	0.0373804	SERPINF2
Negative Regulation Of Chromosome Organization (GO:2001251)	0.0373804	TOP2A
Fatty Acid Biosynthetic Process (GO:0006633)	0.03827	ACOT7;ELOVL6
Negative Regulation Of Endopeptidase Activity (GO:0010951)	0.0393464	SERPINE1;SERPINF2
SNARE Complex Assembly (GO:0035493)	0.0419547	STXBP1
Protein Localization To Nuclear Envelope (GO:0090435)	0.0419547	PLK1
Positive Regulation Of RNA Biosynthetic Process (GO:1902680)	0.0419547	TOP2A
Negative Regulation Of Cell Adhesion Mediated By Integrin (GO:0033629)	0.0419547	SERPINE1
Regulation Of Endopeptidase Activity (GO:0052548)	0.0426437	SERPINE1;SERPINF2
Positive Regulation Of Protein Localization To Nucleus (GO:1900182)	0.0460407	PLK1;CDK1
Negative Regulation Of Hemostasis (GO:1900047)	0.0465075	SERPINE1
Heparan Sulfate Proteoglycan Biosynthetic Process, Enzymatic Modification (GO:0015015)	0.0465075	HS3ST3B1
Positive Regulation Of Transforming Growth Factor Beta Production (GO:0071636)	0.0465075	SERPINF2
Protein Localization To Condensed Chromosome (GO:1903083)	0.0465075	CDK1
Microtubule Anchoring At Centrosome (GO:0034454)	0.0465075	CCDC120
Cellular Response To Interleukin-12 (GO:0071349)	0.0465075	IL12RB2
Purine Nucleoside Bisphosphate Biosynthetic Process (GO:0034033)	0.0465075	ACOT7
Coenzyme A Biosynthetic Process (GO:0015937)	0.0465075	ACOT7
Ribonucleoside Bisphosphate Biosynthetic Process (GO:0034030)	0.0465075	ACOT7
Regulation Of BMP Signaling Pathway (GO:0030510)	0.0495339	CAPN5;FSTL1
Terms (Gene Ontology: Biological Process) with downregulated genes	p-value	DEGs
Positive Regulation Of Toll-Like Receptor 4 Signaling Pathway (GO:0034145)	1.55051e-05	EHHADH;F2RL1;NR1H3
Regulation Of Toll-Like Receptor 4 Signaling Pathway (GO:0034143)	0.000217954	EHHADH;NR1H3;F2RL1
Positive Regulation Of Pattern Recognition Receptor Signaling Pathway (GO:0062208)	0.00105948	EHHADH;NR1H3;F2RL1
Phosphatidylcholine Acyl-Chain Remodeling (GO:0036151)	0.00167615	NR1H3;PLA2G4A
Positive Regulation Of Phagocytosis (GO:0050766)	0.00366903	F2RL1;AZU1;MERTK
Myoblast Fusion (GO:0007520)	0.00380817	ADAMTS5;DOCK1
Phagocytosis (GO:0006909)	0.00543328	NR1H3;MERTK;DOCK1
Regulation Of Cholesterol Transport (GO:0032374)	0.00619261	YJEFN3;NR1H3
Positive Regulation Of Lipid Metabolic Process (GO:0045834)	0.00673302	NR1H3;HSD17B13
Myotube Differentiation (GO:0014902)	0.00729407	ADAMTS5;DOCK1
Regulation Of Lipid Biosynthetic Process (GO:0046890)	0.00909887	NR1H3;HSD17B13
Regulation Of Macrophage Activation (GO:0043030)	0.0110816	EHHADH;NR1H3
Regulation Of Cholesterol Efflux (GO:0010874)	0.011781	YJEFN3;NR1H3
Macrophage Activation (GO:0042116)	0.0139919	EHHADH;AZU1
Positive Regulation Of Lipid Biosynthetic Process (GO:0046889)	0.0171948	NR1H3;HSD17B13
Positive Regulation Of Biosynthetic Process (GO:0009891)	0.0215904	NR1H3;HSD17B13
Negative Regulation Of Cold-Induced Thermogenesis (GO:0120163)	0.0234654	ADAMTS5;NR1H3
Regulation Of Wound Healing (GO:0061041)	0.0244272	KANK1;F2RL1
Negative Regulation Of Lamellipodium Organization (GO:1902744)	0.0254885	KANK1
Tongue Development (GO:0043586)	0.0254885	WDPCP
Regulation Of Glomerular Filtration (GO:0003093)	0.0254885	F2RL1
Positive Regulation Of Sterol Transport (GO:0032373)	0.0254885	NR1H3
Positive Regulation Of Toll-Like Receptor 2 Signaling Pathway (GO:0034137)	0.0254885	F2RL1
Regulation Of T-Circle Formation (GO:1904429)	0.0254885	RTEL1
Podocyte Cell Migration (GO:0090521)	0.0254885	KANK1
Cellular Response To Lipoteichoic Acid (GO:0071223)	0.0254885	EHHADH
Response To Lipoteichoic Acid (GO:0070391)	0.0254885	EHHADH
Detection Of Molecule Of Bacterial Origin (GO:0032490)	0.0254885	EHHADH
Embryonic Brain Development (GO:1990403)	0.0254885	RNF112
Negative Regulation Of DNA Metabolic Process (GO:0051053)	0.0263985	RTEL1;DACH1
tRNA Processing (GO:0008033)	0.0274076	DTWD2;TSEN2
Regulation Of Substrate Adhesion-Dependent Cell Spreading (GO:1900024)	0.028432	KANK1;DOCK1
Negative Regulation Of Response To Stimulus (GO:0048585)	0.0294716	RTEL1;NR1H3
Negative Regulation Of Digestive System Process (GO:0060457)	0.0305085	NR1H3
Negative Regulation Of Heart Rate (GO:0010459)	0.0305085	RNLS
Ethanol Catabolic Process (GO:0006068)	0.0305085	SULT1A2
Positive Regulation Of Lipoprotein Lipase Activity (GO:0051006)	0.0305085	NR1H3
Negative Regulation Of Response To Type II Interferon (GO:0060331)	0.0305085	NR1H3
Negative Regulation Of Ruffle Assembly (GO:1900028)	0.0305085	KANK1
Negative Regulation Of Type II Interferon-Mediated Signaling Pathway (GO:0060336)	0.0305085	NR1H3
Positive Regulation Of Toll-Like Receptor 3 Signaling Pathway (GO:0034141)	0.0305085	F2RL1
Monoacylglycerol Biosynthetic Process (GO:0006640)	0.0305085	PLA2G4A
Positive Regulation Of T-helper 17 Cell Differentiation (GO:2000321)	0.0305085	NFKBID
Negative Regulation Of Metabolic Process (GO:0009892)	0.0305263	ADAMTS5;NR1H3
Positive Regulation Of Chemokine Production (GO:0032722)	0.0305263	F2RL1;AZU1
Negative Regulation Of Cell Motility (GO:2000146)	0.0314175	KANK1;DACH1;PTPRK
Phosphatidylcholine Metabolic Process (GO:0046470)	0.03268	PLA2G4A;NR1H3
Positive Regulation Of Interleukin-1 Beta Production (GO:0032731)	0.0348916	F2RL1;AZU1
Establishment Of Planar Polarity (GO:0001736)	0.0355028	WDPCP
Negative Regulation Of Keratinocyte Proliferation (GO:0010839)	0.0355028	PTPRK
Transcription Initiation At RNA Polymerase I Promoter (GO:0006361)	0.0355028	RRN3P2
Positive Regulation Of Triglyceride Lipase Activity (GO:0061365)	0.0355028	NR1H3
Regulation Of Positive Chemotaxis (GO:0050926)	0.0355028	F2RL1
Platelet Activating Factor Metabolic Process (GO:0046469)	0.0355028	PLA2G4A
Response To Hydroperoxide (GO:0033194)	0.0355028	RNF112
Regulation Of Phagocytosis (GO:0050764)	0.0360187	AZU1;MERTK
Negative Regulation Of Cytokine-Mediated Signaling Pathway (GO:0001960)	0.0371597	NR1H3;F2RL1
Positive Regulation Of Interleukin-8 Production (GO:0032757)	0.0394831	EHHADH;F2RL1
Positive Regulation Of Membrane Invagination (GO:1905155)	0.0404717	F2RL1
Positive Regulation Of Respiratory Burst (GO:0060267)	0.0404717	EHHADH
Regulation Of Pinocytosis (GO:0048548)	0.0404717	NR1H3
Cell Surface Pattern Recognition Receptor Signaling Pathway (GO:0002752)	0.0404717	EHHADH
Plasminogen Activation (GO:0031639)	0.0404717	KLKB1
Regulation Of Toll-Like Receptor 3 Signaling Pathway (GO:0034139)	0.0404717	F2RL1
Monocyte Activation (GO:0042117)	0.0404717	AZU1
Sensory Organ Morphogenesis (GO:0090596)	0.0404717	WDPCP
Negative Regulation Of Cholesterol Storage (GO:0010887)	0.0404717	NR1H3
Defense Response To Symbiont (GO:0140546)	0.0410863	RTP4;F2RL1;AZU1
Positive Regulation Of Interleukin-1 Production (GO:0032732)	0.0430686	F2RL1;AZU1
Ether Lipid Biosynthetic Process (GO:0008611)	0.0454152	PLA2G4A
Negative Regulation Of Lipid Localization (GO:1905953)	0.0454152	NR1H3
Telomeric Loop Disassembly (GO:0090657)	0.0454152	RTEL1
SNARE Complex Assembly (GO:0035493)	0.0454152	STXBP6
Positive Regulation Of Phagocytosis, Engulfment (GO:0060100)	0.0454152	F2RL1
Positive Regulation Of Platelet Activation (GO:0010572)	0.0454152	PLA2G4A
Amine Metabolic Process (GO:0009308)	0.0454152	SULT1A2
Negative Regulation Of Transcription By Competitive Promoter Binding (GO:0010944)	0.0454152	DACH1
Primary Alcohol Catabolic Process (GO:0034310)	0.0454152	SULT1A2
Phosphatidylcholine Catabolic Process (GO:0034638)	0.0454152	PLA2G4A
