# Supplementary material for: Effects of Anti-Fibrotic Drugs on Transcriptome of Peripheral Blood Mononuclear Cells in Idiopathic Pulmonary Fibrosis
Source: Int J Mol Sci. 2024 Mar 28;25(7):3750. doi: 10.3390/ijms25073750 (PMC11011476; doi:10.3390/ijms25073750)
Supplement: Supplementary file 1 [file ijms-25-03750-s001.zip › 032424 Supplementary Tables IPF PBMC/Supplementary Table S14.xlsx]

## Sheet: Supplementary Table S14
Terms (Gene Ontology: Molecular Function) with upregulated genes	p-value	DEGs
RNA Endonuclease Activity (GO:0004521)	0.0162325	ZC3H12C;ZC3H12B
Endopeptidase Inhibitor Activity (GO:0004866)	0.0163014	PTTG1;SERPINE1;SERPINF2
[Heparan Sulfate]-Glucosamine 3-Sulfotransferase 1 Activity (GO:0008467)	0.0235276	HS3ST3B1
Acetyltransferase Activator Activity (GO:0010698)	0.0235276	CDK1
Serine-Type Endopeptidase Inhibitor Activity (GO:0004867)	0.0262964	SERPINE1;SERPINF2
Fatty Acid Elongase Activity (GO:0009922)	0.028167	ELOVL6
Endonuclease Activity (GO:0004519)	0.0310675	ZC3H12C;ZC3H12B
Androsterone Dehydrogenase Activity (GO:0047023)	0.0327846	RDH16
Type II Transforming Growth Factor Beta Receptor Binding (GO:0005114)	0.0373804	TGFB3
RNA Polymerase II CTD Heptapeptide Repeat Kinase Activity (GO:0008353)	0.0373804	CDK1
Type I Transforming Growth Factor Beta Receptor Binding (GO:0034713)	0.0419547	TGFB3
RNA Nuclease Activity (GO:0004540)	0.0437651	ZC3H12C;ZC3H12B
Fatty Acid Synthase Activity (GO:0004312)	0.0465075	ELOVL6
Terms (Gene Ontology: Molecular Function) with downregulated genes	p-value	DEGs
snoRNA Binding (GO:0030515)	0.0110816	TBL3;BYSL
Olfactory Receptor Binding (GO:0031849)	0.0254885	RTP4
Keratin Filament Binding (GO:1990254)	0.0254885	FAM83H
Ceramide 1-Phosphate Binding (GO:1902387)	0.0254885	PLA2G4A
Cysteine-Type Endopeptidase Activity Involved In Execution Phase Of Apoptosis (GO:0097200)	0.0254885	CASP5
RNA Endonuclease Activity, Producing 3'-Phosphomonoesters (GO:0016892)	0.0254885	TSEN2
Epinephrine Binding (GO:0051379)	0.0254885	RNLS
Aryl Sulfotransferase Activity (GO:0004062)	0.0305085	SULT1A2
Clathrin Light Chain Binding (GO:0032051)	0.0305085	CLTCL1
Oxidoreductase Activity, Acting On The CH-NH2 Group Of Donors, Oxygen As Acceptor (GO:0016641)	0.0355028	RNLS
Calcium-Independent Phospholipase A2 Activity (GO:0047499)	0.0355028	PLA2G4A
Adenylate Cyclase Binding (GO:0008179)	0.0404717	AKAP12
Hydrolase Activity, Acting On Carbon-Nitrogen (But Not Peptide) Bonds, In Linear Amidines (GO:0016813)	0.0454152	PADI6
MHC Class II Receptor Activity (GO:0032395)	0.0454152	HLA-DOA
U3 snoRNA Binding (GO:0034511)	0.0454152	TBL3
