# Supplementary material for: Effects of Anti-Fibrotic Drugs on Transcriptome of Peripheral Blood Mononuclear Cells in Idiopathic Pulmonary Fibrosis
Source: Int J Mol Sci. 2024 Mar 28;25(7):3750. doi: 10.3390/ijms25073750 (PMC11011476; doi:10.3390/ijms25073750)
Supplement: Supplementary file 1 [file ijms-25-03750-s001.zip › 032424 Supplementary Tables IPF PBMC/Supplementary Table S15.xlsx]

## Sheet: Supplementary Table S15
Terms (Gene Ontology: Cellular Component) with upregulated genes	p-value	DEGs
Platelet Alpha Granule (GO:0031091)	0.000856659	TGFB3;STXBP1;SERPINE1;SERPINF2
Platelet Alpha Granule Lumen (GO:0031093)	0.0038264	TGFB3;SERPINE1;SERPINF2
Cyclin-Dependent Protein Kinase Holoenzyme Complex (GO:0000307)	0.015488	CCNB2;CDK1
Serine Protease Inhibitor Complex (GO:0097180)	0.0235276	SERPINE1
Serine/Threonine Protein Kinase Complex (GO:1902554)	0.0330647	CCNB2;CDK1
Spindle Microtubule (GO:0005876)	0.0415334	PLK1;CDK1
Terms (Gene Ontology: Cellular Component) with downregulated genes	p-value	DEGs
Cortical Granule (GO:0060473)	0.0254885	PADI6
Microbody Lumen (GO:0031907)	0.0263985	EHHADH;ACOT4
Peroxisomal Matrix (GO:0005782)	0.0263985	EHHADH;ACOT4
Pseudopodium (GO:0031143)	0.0404717	F2RL1
