# Supplementary material for: Effects of Anti-Fibrotic Drugs on Transcriptome of Peripheral Blood Mononuclear Cells in Idiopathic Pulmonary Fibrosis
Source: Int J Mol Sci. 2024 Mar 28;25(7):3750. doi: 10.3390/ijms25073750 (PMC11011476; doi:10.3390/ijms25073750)
Supplement: Supplementary file 1 [file ijms-25-03750-s001.zip › 032424 Supplementary Tables IPF PBMC/Supplementary Table S16.xlsx]

## Sheet: Sheet1
	before PFD-1	before PFD-2	before PFD-3	after PFD-1	after PFD-2	after PFD-3
CCNE1	0.542573	0.588199	0	1.20434	1.9757	1.76338
COL1A1	0.542573	0.588199	0.487159	0	0	0
C8G	1.08515	0.588199	0.974318	0	0	0
GNAL	7.59603	6.47019	10.2303	1.20434	3.9514	2.35117
FERMT2	0.542573	1.1764	0.487159	0	0	0
SERPINE1	0	0	0	1.20434	0.493925	0.587792
	before NTD-1	before NTD-2	before NTD-3	after NTD-1	after NTD-2	after NTD-3
ACOT7	0.4502	0.455432	0.498275	6.42751	1.37682	2.20354
CACNA1F	0.4502	0.455432	0.498275	0	0	0
CCNB2	0	0.455432	0	3.8565	2.06522	2.20354
CDK1	0	0.455432	0	4.49925	0.688408	1.65265
ELOVL6	4.9522	1.82173	2.98965	7.71301	9.63772	8.81416
F2RL1	0.900399	0.455432	0.498275	0	0	0
KANK1	0.900399	1.82173	1.49483	0.642751	0.688408	0.550885
KCNN3	0.4502	0.910863	1.49483	0	0	0
PPT2	0.4502	0.910863	0	1.2855	1.37682	2.20354
SERPINE1	0	0	0	3.8565	0.688408	0.550885
SERPINE2	0	0.910863	0	9.64126	0	2.75442
