# Supplementary material for: Effects of Anti-Fibrotic Drugs on Transcriptome of Peripheral Blood Mononuclear Cells in Idiopathic Pulmonary Fibrosis
Source: Int J Mol Sci. 2024 Mar 28;25(7):3750. doi: 10.3390/ijms25073750 (PMC11011476; doi:10.3390/ijms25073750)
Supplement: Supplementary file 1 [file ijms-25-03750-s001.zip › 032424 Supplementary Tables IPF PBMC/Supplementary Table S2.xlsx]

## Sheet: Supplementary Table S2
Gene	p-value	q-value	Difference	Fold change		HCs-1	HCs-2	HCs-3	HCs-4	HCs-5	HCs-6	IPF-1	IPF-2	IPF-3	IPF-4	IPF-5	IPF-6
PEG3	7.92576e-06	0.0978594	-2.43979	0.18431		-2.16859	-1.1833	-0.668637	-1.13153	-0.922434	-1.0996	-3.55602	-3.59289	-4.34509	-3.75552	-2.80134	-3.76198
FAM3C	0.000204696	0.734594	1.04399	2.06193		1.91618	1.62405	0.916327	1.86847	1.66253	1.70776	2.75553	2.57732	2.95277	2.93482	2.28439	2.45445
ZDHHC19	0.000323126	0.734594	-2.09217	0.234528		-1.25375	-0.183305	-0.668637	-1.13153	-2.34322	-1.0996	-2.88053	-3.18228	-2.89138	-2.46462	-3.55201	-4.26224
LOC440028	0.000493665	0.734594	-2.26913	0.207456		-1.99318	-1.1833	-0.668637	-0.131525	-0.922434	-0.0995965	-3.84075	-2.60521	-1.80301	-3.32163	-2.96242	-4.08041
MRC1	0.000700464	0.734594	-1.56314	0.338413		1.91618	0.816696	1.65329	0.868474	0.662528	0.485366	-0.151364	-0.882111	-0.134694	0.234377	-1.03754	-1.00499
TTC30A	0.000900917	0.734594	-2.42915	0.185675		-0.253744	0.401658	0.331365	-1.23676	-0.922434	-1.0996	-1.15136	-3.2202	-2.53936	-4.14971	-3.67493	-2.61885
ASMTL	0.000982176	0.734594	-1.04641	0.484172		2.83372	3.13862	2.50129	1.86847	2.66253	2.80729	2.01856	1.70285	1.45027	1.81934	1.54743	0.995016
PRDM10	0.00100274	0.734594	1.40228	2.64318		0.331218	1.13862	1.65329	-0.131525	1.07757	0.900403	2.54908	2.70285	1.67266	2.04173	1.96247	2.45445
MCPH1-AS1	0.00106378	0.734594	-1.99437	0.250977		0.331218	-1.59059	-0.668637	-0.131525	0.0775657	-1.0996	-2.91353	-3.013	-2.7151	-2.354	-3.04719	-1.00499
CD209	0.00112021	0.734594	-2.68036	0.156003		-1.37346	-0.183305	0.916327	1.1904	-0.922434	-0.0995965	-3.482	-0.882111	-3.62812	-3.00479	-3.37833	-2.17886
SNORA2B	0.00113042	0.734594	-2.36123	0.194626		-1.25375	-0.183305	-0.668637	-1.13153	1.39949	0.485366	-3.34055	-2.79967	-1.13469	-2.45112	-2.69889	-3.0948
MAP10	0.00147647	0.911498	-1.04622	0.484235		2.4467	2.40166	2.33136	1.45344	1.88492	1.70776	0.848636	0.702853	1.45027	0.81934	0.547428	1.57998
ZNF571	0.00164539	0.945026	2.42612	5.37448		-3.28608	-1.1833	-0.668637	-3.2503	-0.922434	-2.90038	-0.151364	1.11789	-0.134694	0.234377	1.28439	-0.00498449
LOC100128398	0.00190494	0.981886	-1.42373	0.372748		1.74626	1.40166	1.91633	1.67583	0.662528	2.07033	-0.151364	0.117891	1.18723	-0.765624	-0.0375353	0.579978
CRTC2	0.00192823	0.981886	1.02507	2.03506		1.91618	1.8167	2.33136	2.0384	2.537	2.48537	2.4336	3.20535	3.03523	3.23438	4.04993	3.31694
GTF2IRD2	0.00215077	0.981886	-1.69025	0.309873		-1.25375	-0.183305	0.331365	-1.13153	-0.922434	-2.55104	-2.47635	-2.66155	-2.61475	-2.48661	-3.00309	-2.60984
PDGFA	0.0023197	0.981886	-1.71872	0.303818		2.83372	0.401658	1.33136	2.86847	1.88492	2.60084	0.433599	0.117891	0.865307	0.234377	-0.0375353	-0.00498449
VTRNA1-1	0.00242901	0.981886	-1.96385	0.256344		0.331218	-1.1833	-0.68944	-0.131525	0.662528	-0.0995965	-1.15136	-0.882111	-2.90918	-1.84598	-3.01274	-3.09183
TMEM81	0.0025982	0.981886	-1.51445	0.350031		1.55361	0.401658	1.91633	1.67583	0.662528	0.900403	0.848636	-0.882111	-0.134694	-0.765624	-0.0375353	-1.00499
DLGAP1-AS1	0.00307629	0.981886	-1.29465	0.407635		2.06818	2.13862	1.65329	2.0384	2.24749	2.35984	0.848636	0.702853	1.18723	2.04173	-0.0375353	-0.00498449
SREBF1	0.00324475	0.981886	-1.03565	0.487795		2.91618	2.90416	2.33136	2.77536	1.88492	2.98787	2.01856	1.11789	1.45027	2.23438	1.76982	0.995016
SNORD45A	0.00353819	0.981886	2.02806	4.07856		-2.62535	-1.5467	-0.668637	-3.64282	-2.78303	-2.35744	0.433599	0.117891	-0.134694	-1.8299	-0.0375353	-0.00498449
C7orf61	0.00386164	0.981886	2.1398	4.407		-4.45255	-3.12312	-2.66602	-2.25489	-3.60021	-2.51085	-1.15136	0.117891	-2.92723	0.234377	-1.03754	-1.00499
GNAO1	0.00405045	0.981886	1.2958	2.45513		1.06818	0.401658	0.916327	0.868474	0.0775657	-1.0996	1.4336	1.43982	1.86531	1.55631	2.13239	1.57998
LOC100289561	0.00468788	0.981886	-1.12499	0.458504		2.33122	2.13862	1.65329	2.1904	2.39949	2.35984	0.848636	1.70285	1.67266	1.55631	-0.0375353	0.579978
NR4A2	0.0046904	0.981886	1.79884	3.4794		0.746256	0.401658	0.331365	0.453436	-0.922434	-0.0995965	1.84864	2.43982	0.450269	2.04173	3.60632	1.31694
PVALB	0.00472429	0.981886	-2.83054	0.14058		2.20569	-1.1833	1.91633	-1.13153	0.0775657	-1.0996	-1.15136	-3.62709	-3.67621	-1.50213	-2.95189	-3.28939
MEX3A	0.00507852	0.981886	2.17147	4.50483		-3.7173	-3.32688	-2.13219	-1.13153	-2.50645	-3.1124	-0.151364	0.702853	-2.64126	-0.765624	-0.0375353	-0.00498449
SLC12A3	0.00513078	0.981886	1.8587	3.62682		-3.34673	-3.16492	-3.22733	-4.12077	-0.922434	-2.05143	-1.15136	-0.882111	-1.83977	-0.765624	-0.0375353	-1.00499
LOC101926935	0.00513766	0.981886	1.89543	3.72034		-1.25375	-1.1833	-3.39008	-2.81679	-0.922434	-3.1976	-0.151364	-0.882111	-1.13469	0.234377	-0.0375353	0.579978
SERPINB2	0.0055261	0.981886	2.44839	5.45806		-2.46224	-1.1833	-3.62398	-0.131525	-3.30605	-2.4677	1.4336	-0.882111	-0.134694	0.81934	1.28439	-1.00499
PABPN1	0.00624648	0.981886	2.0353	4.09908		-4.07502	-1.62175	-1.75572	-3.80807	-2.25353	-2.86312	-1.15136	-1.39314	-1.13469	-0.765624	-1.03754	1.31694
FAR2P2	0.00707669	0.981886	1.66942	3.18087		-3.9218	-1.1833	-2.72459	-2.77443	-2.28913	-1.0996	-1.15136	-0.882111	-0.134694	0.234377	-1.03754	-1.00499
TGFB3	0.00759537	0.981886	-1.87952	0.271774		0.331218	-0.183305	-2.59046	-0.131525	-0.922434	0.485366	-2.57491	-0.882111	-3.17903	-2.36222	-2.50392	-2.78607
DGCR6	0.0078309	0.981886	1.43461	2.70308		-1.25375	-1.1833	-0.668637	-1.83238	-2.63939	-1.0996	0.433599	-0.882111	-0.134694	-0.765624	1.28439	-0.00498449
KIF9	0.00841363	0.981886	2.05153	4.14546		0.331218	-1.1833	-1.82408	-1.13153	-2.8409	-3.56011	1.17056	-0.882111	0.450269	0.234377	0.547428	0.579978
ZUFSP	0.00852563	0.981886	-1.08847	0.470259		2.65315	2.62405	1.33136	2.0384	1.39949	2.80729	0.433599	1.43982	1.67266	1.23438	0.962465	0.579978
MCF2	0.00855602	0.981886	2.72695	6.62053		0.331218	-3.59521	0.916327	-3.25136	-3.14751	-1.0996	1.17056	2.11789	0.450269	0.81934	0.962465	0.995016
CACNA1A	0.00859598	0.981886	-1.0239	0.491785		2.65315	3.51713	3.50129	3.39204	2.98446	3.29272	2.84864	1.43982	2.45027	1.23438	2.76982	2.45445
FERMT2	0.00899574	0.981886	2.14361	4.41865		-2.10204	-3.5564	-3.63099	-3.25498	-2.90836	-2.18585	-3.53699	-0.882111	-0.134694	0.234377	-1.03754	0.579978
ESM1	0.00900303	0.981886	1.42666	2.68824		-3.2019	-3.28621	-2.67064	-1.13153	-2.64285	-2.07917	-1.15136	-2.35811	-0.134694	-0.765624	-1.03754	-1.00499
ZNF683	0.00906344	0.981886	2.05617	4.15881		1.91618	1.8167	-0.668637	0.453436	1.07757	-0.0995965	1.4336	3.28781	3.62019	1.23438	3.35478	3.90191
SDHAP3	0.0100161	0.981886	-1.31173	0.402838		0.746256	0.401658	0.331365	0.453436	0.0775657	-1.0996	-1.15136	-1.6996	-2.30059	-0.765624	-0.0375353	-1.00499
SUCLG2-AS1	0.0103643	0.981886	1.42951	2.69354		-2.73687	-2.76992	-0.668637	-2.43811	-1.8402	-1.0996	-1.15136	0.117891	-1.13469	0.234377	-1.03754	-0.00498449
PPM1L	0.0105913	0.981886	-1.30538	0.404616		1.33122	1.8167	1.65329	1.1904	1.39949	1.22233	0.848636	1.43982	0.450269	-0.765624	-1.18694	-0.00498449
KIAA1324	0.0107121	0.981886	-1.66938	0.314389		1.74626	1.62405	2.50129	2.1904	1.66253	2.07033	-1.15136	0.117891	2.03523	-0.765624	1.54743	-0.00498449
TPM2	0.01092	0.981886	-1.08932	0.469982		2.74626	1.8167	3.33136	2.67583	3.83245	2.70776	1.84864	1.11789	1.18723	1.81934	2.28439	2.31694
MDS2	0.0110155	0.981886	-1.42106	0.373437		1.06818	0.401658	-0.668637	0.453436	1.07757	-0.0995965	-1.15136	-2.35603	-0.134694	-1.60916	-1.03754	-0.00498449
PDZK1IP1	0.0110939	0.981886	-1.79731	0.287711		2.4467	0.401658	0.331365	2.1904	1.88492	2.35984	-1.15136	-0.882111	1.67266	-0.765624	-0.0375353	-0.00498449
HCG4	0.0111482	0.981886	-1.2978	0.406746		-1.25375	-2.47074	-0.668637	-1.13153	-0.922434	-0.0995965	-2.84926	-1.41741	-2.38837	-1.82127	-2.75862	-3.09856
RNY4	0.0116377	0.981886	-1.52333	0.347882		1.74626	0.401658	3.0318	1.86847	1.07757	2.35984	-0.151364	-0.882111	0.865307	0.234377	-0.0375353	1.31694
LMTK2	0.0117369	0.981886	1.39708	2.63368		1.55361	-0.183305	0.916327	-0.131525	-0.922434	1.70776	1.84864	2.28782	1.86531	2.04173	1.28439	1.99502
CCDC96	0.0122165	0.981886	-2.18649	0.219685		-1.25375	-0.183305	0.331365	-2.26922	0.662528	-0.0995965	-3.58558	-3.9431	-1.13469	-0.765624	-2.8713	-3.63062
EPHX2	0.0122229	0.981886	-1.01735	0.494024		2.83372	2.13862	3.33136	2.86847	2.98446	2.22233	1.17056	1.11789	2.56575	2.5563	1.54743	1.31694
ELOVL7	0.0125296	0.981886	-2.95429	0.129024		3.33122	-1.1833	0.331365	1.1904	1.39949	0.485366	-2.80689	-3.339	1.18723	-0.765624	-3.53958	-2.90732
TYMS	0.0125663	0.981886	1.98209	3.95064		0.331218	-1.1833	-2.86417	-1.13153	0.662528	-2.92868	1.4336	1.11789	0.865307	0.81934	0.547428	-0.00498449
EFNA5	0.0126814	0.981886	1.65942	3.1589		0.746256	-1.1833	-0.668637	2.0384	0.0775657	-0.0995965	1.84864	1.92524	1.18723	0.81934	2.76982	2.31694
EML2-AS1	0.0128292	0.981886	2.06787	4.19266		-2.99496	-3.09944	-2.85614	-1.13153	-2.62146	-2.76006	-2.55338	-0.882111	-1.13469	1.55631	0.962465	-1.00499
ATRIP	0.0130498	0.981886	-1.0085	0.497064		2.20569	2.13862	2.33136	2.32791	2.24749	2.22233	2.01856	1.11789	2.18723	0.81934	-0.0375353	1.31694
ANKRD54	0.0134248	0.981886	-1.42691	0.371928		2.20569	2.51713	2.65329	0.868474	1.66253	2.07033	0.848636	0.702853	1.67266	1.23438	-1.03754	-0.00498449
AQP10	0.0134416	0.981886	-1.92143	0.263993		0.746256	-2.29443	-0.668637	0.868474	0.0775657	0.485366	-3.15989	-1.87897	-1.13469	-0.765624	-3.24374	-2.13106
HSPA7	0.0134817	0.981886	-1.08256	0.472191		3.87554	5.04551	5.0318	3.82267	4.46988	4.10986	3.09656	4.11789	3.67266	3.75794	3.04993	2.16494
ATP8A2	0.0138944	0.981886	-1.20559	0.433593		-1.25375	-2.67139	-0.668637	-1.13153	-0.922434	-1.0996	-1.15136	-3.12971	-2.60467	-2.46375	-2.77606	-2.85532
ID3	0.0140066	0.981886	-1.61883	0.3256		2.4467	2.40166	2.91633	1.86847	2.24749	2.22233	1.17056	-0.882111	2.32474	-0.765624	1.54743	0.995016
ARSB	0.0145805	0.981886	1.14297	2.20836		0.331218	1.8167	2.65329	1.1904	0.662528	1.48537	2.17056	2.81833	2.32474	2.23438	3.28439	2.16494
SEPT7-AS1	0.01464	0.981886	-1.65086	0.318451		0.331218	-1.1833	-2.67746	-1.13153	-0.922434	-1.0996	-3.66112	-2.61839	-1.106	-2.50433	-3.85887	-2.83954
PARD3	0.0146592	0.981886	-2.25459	0.209556		2.33122	-1.1833	0.331365	2.32791	2.24749	1.22233	0.433599	-2.55036	-1.13469	0.234377	-2.22848	-1.00499
ARHGAP11A	0.0148526	0.981886	1.4512	2.73435		0.746256	1.62405	0.331365	0.868474	2.66253	-0.0995965	2.01856	3.36582	3.18723	2.5563	2.13239	1.57998
LOC105378732	0.0151328	0.981886	1.61857	3.0707		-1.25375	-2.78152	-3.50388	-3.39254	-2.50512	-2.74343	-1.15136	-0.882111	-1.13469	-2.84312	-1.03754	0.579978
ZNF667-AS1	0.0151374	0.981886	-1.739	0.299577		-0.253744	0.401658	-0.668637	-0.131525	-2.33601	0.485366	-2.64229	-3.01792	-0.134694	-2.27336	-2.5406	-2.32804
HEXIM2	0.0151701	0.981886	-1.50217	0.353023		2.20569	1.8167	1.65329	2.45344	0.662528	2.22233	1.65599	1.11789	-1.13469	-0.765624	0.547428	0.579978
LOC100129940	0.0152253	0.981886	1.92975	3.8099		-2.88832	-2.86833	-0.668637	-1.13153	-3.4133	-3.91789	-2.06949	-0.882111	-0.134694	0.234377	-1.03754	0.579978
SLC6A8	0.0152949	0.981886	-1.9018	0.26761		-3.08788	-1.1833	0.331365	0.453436	0.0775657	-1.0996	-3.13373	-2.78106	-1.13469	-2.31599	-2.9598	-3.59392
PEAR1	0.0156205	0.981886	-2.30031	0.203019		1.33122	-1.1833	-0.668637	0.868474	-0.922434	1.48537	-0.151364	-1.50885	-3.05293	-4.27297	-1.03754	-2.86753
GALE	0.0159689	0.981886	-1.17317	0.443447		1.06818	1.8167	1.91633	1.86847	1.66253	2.48537	-0.151364	0.117891	-0.134694	0.81934	2.13239	0.995016
FAHD2B	0.0160837	0.981886	-1.53109	0.346015		-0.253744	-1.1833	0.331365	0.453436	0.662528	-1.0996	-1.74385	-0.882111	-3.14655	-0.765624	-2.73274	-1.00499
IFITM10	0.0161283	0.981886	-1.70477	0.30677		1.06818	-0.183305	-0.668637	0.453436	-0.922434	-1.0996	-2.6539	-2.18724	-1.13469	-2.23613	-0.0375353	-3.33148
IGF2BP3	0.0166456	0.981886	-1.64106	0.320621		3.33122	1.13862	1.65329	2.77536	1.07757	1.70776	0.433599	-0.882111	1.18723	1.55631	-1.03754	0.579978
JPX	0.0167145	0.981886	-1.34942	0.39245		-0.253744	0.816696	-0.668637	0.453436	0.0775657	0.485366	-1.51908	-0.882111	-2.14242	-2.18467	0.547428	-1.00499
AVPR1A	0.0169621	0.981886	-1.55386	0.340598		-0.253744	-1.94716	0.331365	-1.13153	-0.922434	-1.0996	-1.15136	-0.882111	-2.96782	-3.09697	-3.25953	-2.98847
C2orf40	0.0170489	0.981886	1.18264	2.26992		-1.25375	-2.42452	-2.11396	-1.13153	-0.922434	-3.22598	-0.151364	-0.882111	-1.13469	-0.765624	-1.03754	-0.00498449
C15orf62	0.0171346	0.981886	-1.18045	0.441215		-0.253744	-1.1833	-2.69128	-1.13153	-0.922434	-1.0996	-2.59499	-1.91902	-2.76062	-1.6164	-2.15274	-3.32079
C12orf76	0.0172888	0.981886	-1.01641	0.494344		2.06818	1.62405	2.13872	1.67583	1.39949	1.70776	-0.151364	1.43982	0.450269	0.81934	1.96247	-0.00498449
LOC730183	0.017706	0.981886	-2.02167	0.246272		1.33122	-0.183305	1.33136	-0.131525	0.0775657	0.485366	-1.98063	-2.68912	-1.13469	-0.765624	0.962465	-3.61176
SLC25A45	0.0180325	0.981886	-1.09356	0.468603		3.74626	4.20901	4.08625	3.67583	4.24749	4.60084	3.65599	3.20535	3.38887	1.23438	3.13239	3.38733
DMKN	0.018208	0.981886	-1.50323	0.352764		-1.25375	-1.1833	-0.668637	0.453436	-2.5986	-0.0995965	-2.52595	-3.13563	-2.98808	-2.61666	-1.03754	-2.06594
ZNF79	0.0184584	0.981886	1.97297	3.92576		-1.25375	-1.1833	-1.7125	-0.131525	-3.48593	-3.87721	-1.15136	-0.882111	-0.134694	1.23438	0.547428	0.579978
DACH1	0.0185761	0.981886	1.79268	3.46459		-1.72534	-1.1833	-2.87106	-0.131525	0.0775657	-3.55891	-0.151364	0.702853	0.450269	-0.765624	0.547428	0.579978
SYCE1L	0.0189256	0.981886	1.8368	3.57216		-0.253744	-3.48315	-3.10663	-1.13153	-0.922434	-1.0996	-1.15136	0.117891	0.865307	-0.765624	0.962465	0.995016
UBE2T	0.0194388	0.981886	1.05996	2.08487		-1.25375	-1.1833	-0.668637	-0.131525	-0.922434	0.485366	1.17056	0.702853	0.450269	-0.765624	0.547428	0.579978
IFNL1	0.019812	0.981886	-1.45733	0.364168		-0.253744	0.816696	-0.668637	-0.131525	0.662528	0.485366	-1.15136	-2.20158	0.450269	-2.88807	-1.03754	-1.00499
THAP7-AS1	0.019959	0.981886	-1.54319	0.343127		0.331218	1.40166	0.916327	1.1904	1.66253	-0.0995965	-1.15136	-2.34734	0.865307	-0.765624	-1.03754	0.579978
RHPN1	0.0200213	0.981886	-1.87034	0.273509		1.74626	-0.183305	0.331365	-1.13153	0.0775657	1.22233	-2.56508	0.117891	-1.13469	-3.53495	-1.03754	-1.00499
GP5	0.0205237	0.981886	-2.25283	0.209812		0.331218	-2.58247	0.331365	1.1904	1.66253	1.48537	-0.151364	-2.54235	-1.13469	-3.34794	-1.03754	-2.88467
HEMGN	0.0205323	0.981886	-1.09228	0.469018		3.87554	1.40166	2.33136	3.62336	3.537	3.14833	2.01856	1.70285	1.86531	2.23438	1.96247	1.57998
ANGPTL6	0.0206226	0.981886	2.11919	4.3445		-3.74222	-1.76572	-3.36598	-0.131525	-2.83151	-0.0995965	-1.15136	0.702853	-0.134694	-0.765624	0.547428	1.57998
RACGAP1	0.0206959	0.981886	-1.68379	0.311264		-0.253744	0.816696	-1.18863	1.45344	0.662528	1.22233	-0.151364	-0.882111	-0.134694	-2.36677	-1.03754	-2.81765
GUCY1A3	0.0208953	0.981886	-1.20876	0.432639		3.70045	1.62405	3.65329	3.77536	2.537	2.60084	1.84864	1.11789	2.67266	2.23438	1.76982	0.995016
RABGGTB	0.0211412	0.981886	1.02443	2.03416		1.91618	1.62405	1.65329	2.0384	1.39949	2.80729	2.65599	1.70285	2.95277	3.32184	4.04993	2.90191
PRRT1	0.0212464	0.981886	-1.71401	0.304811		-0.253744	-0.183305	-2.33153	-1.13153	0.0775657	-1.0996	-3.69848	-3.67042	-3.32035	-2.47443	-1.03754	-1.00499
LOC728554	0.021744	0.981886	1.00209	2.0029		0.746256	1.13862	0.916327	0.453436	1.88492	1.70776	2.54908	1.43982	3.18723	2.4043	1.96247	1.31694
SYDE2	0.0217995	0.981886	-2.37521	0.192748		1.55361	-1.1833	1.33136	-2.81492	2.07757	0.485366	-3.05409	-2.10883	-3.16541	-0.765624	-1.03754	-2.67008
STYK1	0.0219905	0.981886	1.81117	3.50927		-1.25375	-1.5496	-2.09788	-2.37366	-2.84581	-1.0996	0.433599	1.70285	0.865307	-0.765624	-2.58442	-0.00498449
LRP3	0.0220736	0.981886	1.64213	3.12127		-1.25375	1.98662	-0.668637	-0.131525	0.0775657	-1.0996	1.4336	1.43982	0.865307	0.81934	3.21039	0.995016
FAM161B	0.0221603	0.981886	-1.80161	0.286854		1.06818	0.816696	1.65329	1.1904	1.39949	1.22233	0.433599	0.702853	-0.134694	-0.765624	-3.69044	-0.00498449
GMPR	0.0222046	0.981886	-1.51189	0.350652		3.83372	3.27613	1.65329	2.67583	0.662528	2.07033	0.848636	0.702853	2.03523	0.234377	-0.0375353	1.31694
IL10RB-AS1	0.0223133	0.981886	-2.10326	0.232732		0.746256	1.13862	1.33136	0.868474	-0.922434	-1.0996	-3.13137	-3.0335	-3.16882	-0.765624	-1.03754	0.579978
DTL	0.0235409	0.981886	1.9558	3.8793		-0.253744	-4.19216	-3.36082	-2.29737	-0.922434	-0.0995965	0.433599	0.117891	-0.134694	-0.765624	0.962465	-0.00498449
TEX9	0.0237506	0.981886	-1.42443	0.372566		0.746256	0.401658	0.331365	-0.131525	-0.922434	1.22233	-0.151364	0.117891	-1.13469	-1.92234	-1.03754	-2.77089
RAI14	0.0245614	0.981886	-1.77975	0.291234		-2.54035	-1.1833	0.916327	-0.131525	-0.922434	-0.0995965	-3.00634	-0.882111	-3.31295	-3.16102	-1.03754	-3.23941
HIBADH	0.0248087	0.981886	1.24214	2.3655		0.746256	-1.1833	0.916327	0.453436	1.88492	-0.0995965	1.84864	0.702853	1.67266	1.81934	1.96247	2.16494
ZFP36	0.0252777	0.981886	1.19434	2.2884		3.4467	3.40166	4.23826	3.1164	4.20685	3.80729	3.9361	3.81833	5.3731	5.4043	6.43007	4.42128
SUMO4	0.0252844	0.981886	-2.2506	0.210137		0.746256	1.40166	2.13872	1.1904	1.39949	1.22233	0.433599	0.702853	1.18723	-3.09031	-3.63312	-1.00499
MANEAL	0.0253881	0.981886	1.54442	2.91688		0.331218	-2.04853	-3.37198	-1.13153	-0.922434	-1.0996	-0.151364	1.11789	-0.134694	-0.765624	-0.0375353	0.995016
RUFY4	0.0256843	0.981886	-2.30916	0.201778		-1.25375	2.72359	0.331365	-0.131525	1.39949	1.22233	-1.15136	-3.6952	-3.4937	-0.765624	0.547428	-1.00499
NRXN2	0.025709	0.981886	1.77771	3.42882		-1.25375	-1.1833	-2.87544	-1.13153	-2.81357	-0.0995965	-0.151364	-0.882111	2.56575	-0.765624	0.547428	-0.00498449
LOC100996583	0.0258863	0.981886	1.53686	2.90163		-3.58835	-1.1833	-3.56433	-3.03416	-0.922434	-2.72274	-1.15136	-0.882111	0.450269	-2.16841	-1.03754	-1.00499
ITGB1BP2	0.025952	0.981886	-1.2237	0.428184		-1.25375	-0.183305	0.916327	-1.13153	0.0775657	-1.0996	-1.15136	-0.882111	-2.70976	-2.29657	-1.03754	-1.93914
LPP-AS2	0.0261478	0.981886	2.36281	5.14372		-4.07384	-3.31479	1.33136	-3.43907	-3.08209	-3.57476	0.848636	-0.882111	-1.13469	-0.765624	0.962465	-1.00499
TMEM9B-AS1	0.0262716	0.981886	-1.75628	0.29601		-2.77221	0.401658	0.331365	-0.131525	-0.922434	-1.0996	-1.15136	-3.06085	-1.13469	-2.83788	-2.48544	-4.06022
LOC143666	0.0263693	0.981886	-1.82725	0.281801		-0.253744	-1.1833	0.331365	-2.10182	-0.922434	-1.0996	-3.67839	-3.7729	-2.94245	0.234377	-2.62048	-3.4132
EGF	0.0263805	0.981886	-1.85206	0.276996		0.746256	-2.70494	-0.668637	0.868474	-0.922434	-0.0995965	-1.15136	-0.882111	-3.91044	-2.23559	-2.83683	-2.87692
NGFR	0.0264909	0.981886	-1.2726	0.413912		-0.253744	-1.1833	-1.15589	-1.13153	-0.922434	-1.0996	-2.00631	-3.26519	-0.134694	-3.1728	-2.18928	-2.61385
NQO1	0.0265358	0.981886	1.91874	3.78092		0.331218	-2.1545	-3.03517	-0.131525	-3.22923	-1.0996	0.433599	2.11789	0.450269	0.234377	-1.03754	-0.00498449
ZBED5-AS1	0.0266686	0.981886	-1.20459	0.433893		2.65315	2.51713	2.91633	1.86847	2.07757	2.80729	1.17056	0.117891	1.86531	2.69381	1.76982	-0.00498449
C5AR2	0.0267965	0.981886	-1.50063	0.353399		-1.25375	-0.183305	0.331365	0.453436	-0.922434	-1.67388	-2.71263	-0.882111	-1.63725	-0.765624	-2.74907	-3.50566
NBPF3	0.027189	0.981886	-2.37615	0.192622		2.20569	-0.183305	-0.668637	1.86847	-0.922434	1.22233	-3.66031	0.702853	-2.50886	0.234377	-2.92597	-2.5769
PRTFDC1	0.0272689	0.981886	-1.13001	0.456912		-1.25375	-1.1833	-2.57948	-0.131525	-0.922434	-1.0996	-2.63831	-2.26368	-3.22458	-2.51202	-1.03754	-2.27403
NUMBL	0.0277654	0.981886	1.09025	2.12911		1.55361	0.816696	0.331365	-1.13153	0.662528	-0.0995965	1.65599	1.43982	1.67266	2.04173	1.28439	0.579978
SLC7A11	0.0283942	0.981886	-1.86638	0.27426		-2.83642	-0.183305	0.331365	-0.131525	-0.922434	-0.0995965	-3.50022	-2.95829	-2.88117	0.234377	-2.77386	-3.16104
FLJ38122	0.02841	0.981886	1.58358	2.99712		-1.25375	-3.34648	-3.90164	-2.69626	-0.922434	-2.898	-2.27711	0.702853	-1.13469	-0.765624	-1.03754	-1.00499
KLHL25	0.0289175	0.981886	1.67447	3.19202		-1.25375	-3.95983	-2.08369	-2.79264	-3.18707	-3.31635	-0.151364	-0.882111	-0.134694	-0.765624	-3.60773	-1.00499
NDFIP2	0.0293102	0.981886	1.17799	2.26261		-0.253744	0.401658	-0.668637	-2.33157	-0.922434	-0.0995965	-0.151364	0.117891	0.450269	0.234377	1.54743	0.995016
CCR10	0.0293952	0.981886	1.634	3.10372		-1.25375	-1.607	-2.27181	-1.13153	-3.03414	-3.11719	0.433599	0.117891	-2.93974	-0.765624	0.547428	-0.00498449
GTF2IP20	0.0294959	0.981886	-2.09132	0.234665		1.33122	0.816696	0.916327	2.45344	0.0775657	2.80729	0.848636	0.117891	0.450269	0.234377	-2.76817	-3.0284
ITGA3	0.029715	0.981886	1.86486	3.64232		-3.38138	-3.16219	-0.668637	-2.25124	0.662528	-3.04263	1.17056	0.117891	-0.134694	-0.765624	-1.03754	-0.00498449
ZNF814	0.0310612	0.981886	2.10974	4.31612		0.746256	-0.183305	-2.99642	-3.61988	-2.92381	-2.42875	0.433599	-0.882111	-0.134694	1.55631	1.28439	-1.00499
MUC1	0.0312362	0.981886	-1.64076	0.320689		0.331218	0.401658	-0.668637	-2.45323	0.0775657	-0.0995965	-1.15136	-2.19439	-0.134694	-3.37442	-2.67284	-2.72785
MAP6D1	0.0321346	0.981886	1.68788	3.22182		-1.25375	-1.1833	-0.668637	-1.13153	-0.922434	-2.45248	0.433599	0.702853	-2.52744	1.55631	1.76982	0.579978
CD1E	0.0322279	0.981886	-2.0677	0.23854		-1.25375	-0.183305	1.33136	-0.131525	-0.922434	-0.0995965	-1.95646	-3.00238	-3.47535	-3.4754	1.28439	-3.04025
ZNF429	0.0322342	0.981886	-1.49982	0.353597		0.746256	2.13862	1.33136	1.1904	1.07757	0.485366	-2.78938	0.117891	0.450269	0.234377	0.962465	-1.00499
C6orf163	0.0323723	0.981886	-1.33048	0.397637		-0.253744	-0.183305	0.916327	0.868474	0.662528	0.485366	-1.66862	0.702853	-2.71329	-0.765624	-1.03754	-0.00498449
TMEM88	0.0323837	0.981886	1.88314	3.68877		-3.26402	-1.1833	-2.55234	-1.13153	-3.18725	-3.41974	-1.15136	-0.882111	-1.13469	-2.62098	1.76982	0.579978
DCLRE1A	0.0326618	0.981886	2.39518	5.26041		1.33122	-3.23219	-3.93549	-2.67509	0.662528	0.485366	0.433599	1.43982	2.03523	0.81934	1.28439	0.995016
H19	0.0327247	0.981886	-1.9338	0.261739		-0.253744	-1.1833	1.91633	-1.13153	0.0775657	-2.23757	-2.47632	-3.31188	-0.134694	-3.17579	-1.80008	-3.51629
LINC00562	0.0328215	0.981886	1.67303	3.18883		-2.424	1.13862	-0.668637	0.868474	0.662528	1.48537	1.4336	1.43982	0.865307	2.4043	2.96247	1.99502
ACOT7	0.0328254	0.981886	-1.32324	0.399635		2.06818	0.816696	0.331365	1.67583	0.0775657	0.900403	-1.15136	0.702853	-1.13469	-0.765624	1.28439	-1.00499
ANKRD23	0.0333314	0.981886	1.0423	2.05951		1.33122	0.401658	1.65329	-0.131525	1.39949	0.900403	2.65599	2.70285	1.86531	2.04173	0.547428	1.99502
TENM1	0.0335258	0.981886	1.22177	2.33232		0.746256	-1.1833	2.33136	0.868474	1.39949	1.48537	2.01856	1.92524	2.45027	2.04173	1.96247	2.57998
AGAP1	0.0336717	0.981886	1.09742	2.13972		1.55361	1.98662	1.65329	2.0384	0.0775657	2.98787	2.30807	3.43982	2.45027	2.23438	3.28439	3.16494
DMTN	0.0337883	0.981886	-1.02267	0.492206		3.50114	3.06462	2.91633	3.0384	2.77801	3.14833	2.9361	2.11789	2.45027	0.234377	1.76982	2.80237
PYCARD-AS1	0.0340378	0.981886	1.10081	2.14475		0.331218	0.401658	-0.668637	-1.13153	-0.922434	0.485366	-0.151364	0.702853	1.45027	1.81934	-0.0375353	1.31694
CENPM	0.034116	0.981886	1.37709	2.59745		-0.253744	-2.9264	-1.3202	-1.13153	0.0775657	-1.0996	1.4336	0.117891	-1.13469	0.234377	-0.0375353	0.995016
TPTE2P5	0.0341564	0.981886	-1.58047	0.334373		0.746256	-1.1833	0.331365	0.453436	-0.922434	-1.0996	-3.49056	-0.882111	-1.13469	-3.60721	-1.03754	-1.00499
CBWD2	0.0343247	0.981886	-1.0979	0.467194		2.06818	2.40166	1.91633	2.56891	1.66253	2.22233	1.84864	1.11789	1.45027	1.55631	-1.03754	1.31694
KDF1	0.0343284	0.981886	-1.4307	0.370952		0.746256	-1.1833	-0.668637	-1.13153	0.662528	0.900403	-1.15136	-1.27817	-1.13469	-3.65171	-1.03754	-1.00499
LOC101060091	0.0343533	0.981886	-1.70687	0.306323		3.4467	2.62405	2.50129	2.0384	2.537	2.98787	-0.151364	2.81833	-1.13469	1.81934	-0.0375353	2.57998
GOLGA6L10	0.0346048	0.981886	1.87428	3.66619		-1.74141	-2.76219	-2.5727	-0.131525	-3.68526	-2.09459	0.848636	0.702853	-0.134694	-0.765624	-2.97313	0.579978
SPARC	0.0347686	0.981886	-1.23787	0.423997		5.87554	3.06462	4.72368	5.40763	3.60113	4.10986	2.4336	2.57732	3.86531	3.62669	3.76982	3.08248
GGT1	0.0359947	0.981886	-1.43052	0.370996		-0.253744	1.62405	1.33136	-0.131525	1.39949	-0.0995965	-2.12792	0.117891	0.450269	-2.11082	-0.0375353	-1.00499
OLFM2	0.0362802	0.981886	-1.53458	0.34518		-0.253744	-1.1833	0.916327	-1.13153	-2.2017	0.485366	-2.8479	-2.14247	-0.134694	-2.01037	-2.96646	-2.47417
EFHC2	0.0365021	0.981886	-1.55859	0.339483		1.06818	-1.1833	1.65329	-0.131525	1.39949	1.22233	-1.15136	0.702853	-0.134694	-2.69734	-1.03754	-1.00499
GPR146	0.0365573	0.981886	-1.19925	0.435503		0.746256	1.13862	1.65329	1.67583	1.39949	1.70776	-0.151364	0.117891	0.865307	0.234377	1.76982	-1.71026
ERP27	0.0367753	0.981886	1.71325	3.27898		1.33122	0.401658	1.65329	-3.01327	0.662528	0.900403	1.65599	2.28782	2.32474	1.81934	2.54743	1.57998
CXCL9	0.0368601	0.981886	-1.24667	0.42142		-1.25375	0.401658	0.916327	0.453436	0.0775657	-1.0996	-3.15942	-0.882111	-1.13469	-0.765624	-1.03754	-1.00499
THNSL1	0.0369391	0.981886	-1.58883	0.33244		0.746256	-0.183305	0.916327	0.453436	0.662528	0.900403	-0.151364	0.702853	-1.13469	0.234377	-3.21177	-2.47676
DUSP2	0.0370186	0.981886	1.52182	2.87153		2.74626	3.46055	0.331365	2.67583	3.07757	3.8546	4.2749	4.16228	3.18723	4.59193	5.74382	3.31694
ZBTB42	0.0371202	0.981886	-1.35263	0.391577		1.06818	1.13862	2.50129	-1.13153	2.07757	0.485366	-0.151364	0.117891	-1.13469	-0.765624	-0.0375353	-0.00498449
EEF1DP3	0.0371831	0.981886	1.36993	2.58458		-1.25375	0.816696	0.331365	-1.13153	0.0775657	-1.0996	0.848636	1.92524	1.18723	1.23438	-1.03754	1.80237
KIR3DL1	0.037288	0.981886	-1.70001	0.307783		0.331218	-0.183305	0.916327	3.0384	1.39949	1.22233	-1.15136	1.11789	-1.13469	-2.26494	0.962465	-1.00499
LINC00339	0.0376616	0.981886	1.48848	2.80593		-0.253744	-1.99476	-0.668637	-1.13153	0.662528	1.70776	0.848636	0.702853	1.86531	0.234377	2.28439	1.31694
ST13P4	0.0382167	0.981886	-1.18184	0.440789		-1.25375	-0.183305	-0.668637	-1.13153	-0.922434	-2.81001	-3.5407	-2.55959	-2.656	-2.08455	-1.03754	-2.18232
HBA1	0.0387046	0.981886	-1.54039	0.343794		7.89091	8.50669	6.18935	7.4459	6.46127	7.73645	6.5901	6.85936	4.4199	6.11702	3.96247	7.03941
TP53INP2	0.0392207	0.981886	1.669	3.17993		0.331218	0.401658	-2.55933	-3.06499	0.662528	-0.0995965	0.848636	0.702853	0.450269	1.81934	1.28439	0.579978
C6orf25	0.0396826	0.981886	-1.07969	0.473131		5.73494	2.8167	3.97522	5.15388	3.537	4.51511	3.54908	2.92524	3.38887	3.04173	3.54743	2.80237
RNF208	0.0397054	0.981886	-1.61158	0.327241		1.33122	-0.183305	0.916327	0.453436	0.0775657	0.485366	-1.15136	0.702853	-0.134694	-3.09008	-0.0375353	-2.87803
LOC100240735	0.040506	0.981886	-1.74388	0.298566		-0.253744	1.13862	0.331365	0.868474	1.39949	-1.0996	-1.15136	-0.882111	0.865307	-3.8543	-2.05122	-1.00499
ADAM20	0.040799	0.981886	-1.63541	0.321878		0.331218	0.816696	-2.37297	-1.13153	1.66253	-1.0996	-1.83425	-0.882111	-1.13469	-3.00997	-2.63213	-2.11299
SERPINB9P1	0.0411316	0.981886	1.5846	2.99924		-0.253744	-2.81363	-1.70354	-2.54264	-2.48578	0.485366	1.4336	0.702853	-1.13469	-0.765624	-0.0375353	-0.00498449
LOC102723582	0.0417443	0.981886	-1.86418	0.274679		-1.25375	-3.4661	0.331365	-1.13153	-0.922434	-1.0996	-4.10399	-5.26145	-3.62384	-2.65011	-2.08276	-1.00499
SPA17	0.0419432	0.981886	-1.77343	0.292512		-0.253744	0.816696	-2.56834	-1.13153	-0.922434	0.900403	-1.15136	-3.86843	-1.13469	-3.35135	-1.03754	-3.25617
TDRP	0.0422975	0.981886	-1.35991	0.389607		1.33122	-1.1833	0.331365	-0.131525	-0.922434	-1.0996	-1.56392	-0.882111	-2.26274	-2.66835	-2.45163	-0.00498449
PI16	0.0423363	0.981886	-1.67148	0.313931		-1.25375	0.816696	0.331365	1.1904	0.662528	-1.0996	-2.99794	0.117891	-1.13469	-0.765624	-3.59588	-1.00499
SMPDL3A	0.0424211	0.981886	1.95222	3.86969		-0.253744	1.40166	-2.93959	0.868474	-3.00503	-0.0995965	0.433599	1.43982	1.86531	0.81934	2.54743	0.579978
PPM1H	0.0425164	0.981886	1.3239	2.50342		-0.253744	-1.1833	0.331365	-1.6085	-2.48461	-3.13596	-0.151364	-0.882111	-0.134694	0.234377	0.547428	-0.00498449
TMEM191A	0.0426865	0.981886	-1.25721	0.418353		0.331218	0.816696	1.65329	0.453436	0.0775657	0.485366	-0.151364	0.117891	-1.13469	-2.51498	0.962465	-1.00499
SNORA48	0.042728	0.981886	-1.55343	0.340699		-2.14077	-1.1833	-0.668637	0.868474	-0.922434	-0.0995965	-1.15136	-2.92018	-1.13469	-3.53715	-3.71848	-1.00499
VIPR2	0.0428042	0.981886	-1.97726	0.253972		-1.25375	-0.183305	1.33136	-0.131525	0.0775657	-1.0996	-3.06732	-0.882111	-3.56821	-2.67467	0.962465	-3.89297
LGALSL	0.0433602	0.981886	-1.91562	0.265058		3.26982	0.401658	2.13872	1.86847	2.07757	1.9004	2.01856	1.43982	1.18723	-0.765624	-1.03754	-2.67954
WDR63	0.0437814	0.981886	1.76106	3.38948		0.746256	-2.9339	-2.74409	-2.05986	-3.29764	-2.67054	-0.151364	0.117891	-1.13469	-2.35263	0.547428	0.579978
HBG2	0.0438024	0.981886	-1.76421	0.294387		-1.25375	0.401658	-2.54654	-1.13153	-0.922434	1.48537	-3.21083	-0.882111	-4.24592	-2.61839	-2.29153	-1.30373
PDGFB	0.0438208	0.981886	-2.06312	0.239298		1.33122	0.816696	-0.668637	1.86847	0.0775657	1.48537	-0.151364	0.117891	1.45027	-2.53488	-3.08608	-3.26388
ENHO	0.0440042	0.981886	-2.12963	0.228516		-1.8325	0.816696	0.331365	1.67583	1.39949	1.22233	-3.50447	-3.04594	-2.80601	0.234377	0.962465	-1.00499
CRADD	0.0441948	0.981886	1.86817	3.65069		-2.09846	1.40166	-3.01912	1.1904	-2.23829	0.485366	0.848636	1.11789	0.865307	1.81934	0.962465	1.31694
SDHAP1	0.0442154	0.981886	1.27061	2.41263		-0.253744	-2.4285	-2.76417	-1.13153	-0.922434	-1.0996	-0.151364	1.11789	0.865307	-0.765624	-1.03754	-1.00499
ACP6	0.0442617	0.981886	-1.88015	0.271656		0.331218	0.816696	1.33136	1.86847	1.07757	2.22233	-3.05716	-2.80316	0.450269	0.234377	1.54743	-0.00498449
RAB3A	0.0446708	0.981886	1.12244	2.17714		-0.253744	0.401658	-1.79839	-0.131525	-0.922434	-1.0996	1.17056	0.117891	-1.13469	1.23438	0.547428	0.995016
G0S2	0.0449419	0.981886	2.82365	7.07953		-3.39943	-2.14301	-2.66743	0.453436	-3.36272	-1.0996	-0.151364	-2.2754	-1.13469	2.93482	4.76982	0.579978
TNNC2	0.0459661	0.981886	-1.78686	0.289803		2.65315	-0.183305	1.65329	0.453436	0.0775657	0.900403	0.433599	-0.882111	-3.14345	0.81934	-2.389	-0.00498449
DCANP1	0.046535	0.981886	1.6343	3.10437		-1.25375	0.816696	-2.99689	-1.13153	-3.21015	-1.0996	0.433599	1.43982	-0.134694	-0.765624	0.962465	-1.00499
OBSCN	0.046747	0.981886	-1.17726	0.442189		0.746256	0.401658	1.33136	-0.131525	1.66253	1.22233	-0.151364	-1.73677	0.865307	-0.765624	-1.03754	0.995016
STX1A	0.0479206	0.981886	1.72841	3.31364		1.06818	-3.05732	0.331365	-1.13153	-2.67326	-1.0996	1.65599	0.117891	0.450269	-0.765624	1.76982	0.579978
LOC171391	0.0479609	0.981886	-1.05971	0.479729		2.06818	2.27613	2.13872	0.453436	2.39949	1.70776	1.4336	1.43982	0.450269	-0.765624	0.547428	1.57998
CCDC51	0.0480307	0.981886	1.61594	3.06511		-0.253744	-1.1833	0.331365	1.1904	-3.69128	0.485366	1.17056	1.11789	0.865307	0.81934	1.28439	1.31694
ZNF239	0.0489506	0.981886	-1.37716	0.384975		-1.25375	-1.1833	-2.47352	-0.131525	-0.922434	-0.0995965	-2.9097	-0.882111	-3.10601	-0.765624	-3.44208	-3.22157
COL1A1	0.0491396	0.981886	-2.46945	0.18056		1.55361	2.40166	3.50129	-0.131525	-3.00466	-1.0996	-3.79698	-0.882111	-2.44345	-0.765624	-1.03754	-2.6702
KRT72	0.049465	0.981886	-1.67739	0.312647		2.4467	2.51713	4.54082	4.51233	3.39949	3.35984	2.75553	1.11789	-1.13469	3.23438	2.4219	2.31694
