# Supplementary material for: Effects of Anti-Fibrotic Drugs on Transcriptome of Peripheral Blood Mononuclear Cells in Idiopathic Pulmonary Fibrosis
Source: Int J Mol Sci. 2024 Mar 28;25(7):3750. doi: 10.3390/ijms25073750 (PMC11011476; doi:10.3390/ijms25073750)
Supplement: Supplementary file 1 [file ijms-25-03750-s001.zip › 032424 Supplementary Tables IPF PBMC/Supplementary Table S3.xlsx]

## Sheet: Supplementary Table S3
Terms (Gene Ontology: Biological Process) with upregulated genes	p-value	DEGs
Auditory Behavior (GO:0031223)	0.000435557	DCANP1;NRXN2
Learned Vocalization Behavior Or Vocal Learning (GO:0098598)	0.000435557	DCANP1;NRXN2
Signal Release From Synapse (GO:0099643)	0.000469965	RAB3A;NRXN2;STX1A
Neurotransmitter Secretion (GO:0007269)	0.000677699	RAB3A;NRXN2;STX1A
Positive Regulation Of Regulated Secretory Pathway (GO:1903307)	0.00101606	RAB3A;STX1A
Vesicle-Mediated Transport In Synapse (GO:0099003)	0.00231905	RAB3A;STX1A
Regulation Of Fat Cell Differentiation (GO:0045598)	0.0033831	ZFP36;LRP3;FERMT2
Negative Regulation Of DNA Biosynthetic Process (GO:2000279)	0.00681503	TENM1;DACH1
Regulation Of Cell Morphogenesis (GO:0022604)	0.00681503	EFNA5;FERMT2
Negative Regulation Of Fat Cell Differentiation (GO:0045599)	0.00725063	LRP3;FERMT2
Protein Localization To Membrane (GO:0072657)	0.00738171	RAB3A;TMEM88;NRXN2;FERMT2
Synaptic Vesicle Cycle (GO:0099504)	0.00961098	RAB3A;STX1A
Regulation Of Microtubule Cytoskeleton Organization (GO:0070507)	0.0111695	MAP6D1;EFNA5
Regulation Of Microtubule-Based Process (GO:0032886)	0.0117121	MAP6D1;EFNA5
Synaptic Vesicle Exocytosis (GO:0016079)	0.0117121	RAB3A;STX1A
Positive Regulation Of Osteoblast Differentiation (GO:0045669)	0.0134078	LRP3;FERMT2
Synaptic Vesicle Recycling (GO:0036465)	0.0134078	RAB3A;STX1A
Regulation Of Apoptotic Signaling Pathway (GO:2001233)	0.0139954	NR4A2;CRADD
Negative Regulation Of Cellular Biosynthetic Process (GO:0031327)	0.0176081	DACH1;KLHL25;TYMS
Regulated Exocytosis (GO:0045055)	0.0177487	RAB3A;STX1A
Regulation Of Substrate Adhesion-Dependent Cell Spreading (GO:1900024)	0.0177487	EFNA5;FERMT2
Regulation Of Focal Adhesion Assembly (GO:0051893)	0.0197676	EFNA5;FERMT2
Attachment Of GPI Anchor To Protein (GO:0016255)	0.0198425	TP53INP2
Cellular Response To Granulocyte Macrophage Colony-Stimulating Factor Stimulus (GO:0097011)	0.0198425	ZFP36
Imitative Learning (GO:0098596)	0.0198425	NRXN2
Negative Regulation Of Erythrocyte Differentiation (GO:0045647)	0.0198425	ZFP36
Positive Regulation Of CD4-positive, CD25-positive, Alpha-Beta Regulatory T Cell Differentiation (GO:0032831)	0.0198425	KLHL25
Positive Regulation Of Pyruvate Dehydrogenase Activity (GO:1904184)	0.0198425	PPM1H
Postsynaptic Density Assembly (GO:0097107)	0.0198425	NRXN2
Presynaptic Active Zone Organization (GO:1990709)	0.0198425	RAB3A
Protein Geranylgeranylation (GO:0018344)	0.0198425	RABGGTB
Regulation Of Keratinocyte Apoptotic Process (GO:1902172)	0.0198425	ZFP36
Regulation Of Plasma Membrane Repair (GO:1905684)	0.0198425	RAB3A
Response To Granulocyte Macrophage Colony-Stimulating Factor (GO:0097012)	0.0198425	ZFP36
Valine Metabolic Process (GO:0006573)	0.0198425	HIBADH
Vocal Learning (GO:0042297)	0.0198425	NRXN2
Adherens Junction Maintenance (GO:0034334)	0.0237641	FERMT2
Nuclear-Transcribed mRNA Catabolic Process, Deadenylation-Independent Decay (GO:0031086)	0.0237641	ZFP36
Positive Regulation Of Catecholamine Secretion (GO:0033605)	0.0237641	STX1A
Regulation Of Muscle Organ Development (GO:0048634)	0.0237641	DCANP1
Regulation Of Norepinephrine Secretion (GO:0014061)	0.0237641	STX1A
Regulation Of Pyruvate Dehydrogenase Activity (GO:1904182)	0.0237641	PPM1H
Regulation Of Relaxation Of Muscle (GO:1901077)	0.0237641	DCANP1
Regulation Of Saliva Secretion (GO:0046877)	0.0237641	DCANP1
Positive Regulation Of Apoptotic Signaling Pathway (GO:2001235)	0.0255923	CRADD;G0S2
Dendritic Spine Maintenance (GO:0097062)	0.0276702	ITGA3
Positive Regulation Of CD4-positive, Alpha-Beta T Cell Differentiation (GO:0043372)	0.0276702	KLHL25
Postsynaptic Density Organization (GO:0097106)	0.0276702	NRXN2
Postsynaptic Membrane Assembly (GO:0097104)	0.0276702	NRXN2
Protein K27-linked Ubiquitination (GO:0044314)	0.0276702	UBE2T
Regulation Of Alpha-Beta T Cell Differentiation (GO:0046637)	0.0276702	ZNF683
Regulation Of Wound Healing, Spreading Of Epidermal Cells (GO:1903689)	0.0276702	FERMT2
Response To Auditory Stimulus (GO:0010996)	0.0276702	DCANP1
Extrinsic Apoptotic Signaling Pathway (GO:0097191)	0.0295431	CRADD;G0S2
Integrin Activation (GO:0033622)	0.0315608	FERMT2
Mesodermal Cell Differentiation (GO:0048333)	0.0315608	ITGA3
Negative Regulation Of Transporter Activity (GO:0032410)	0.0315608	NDFIP2
p38MAPK Cascade (GO:0038066)	0.0315608	ZFP36
Positive Regulation Of Calcium Ion-Dependent Exocytosis (GO:0045956)	0.0315608	STX1A
Protein K29-linked Ubiquitination (GO:0035519)	0.0315608	UBE2T
Regulation Of Podosome Assembly (GO:0071801)	0.0315608	KIF9
Regulation Of Tumor Necrosis Factor Superfamily Cytokine Production (GO:1903555)	0.0315608	ZFP36
Regulation Of Vesicle Fusion (GO:0031338)	0.0315608	RAB3A
Tetrahydrofolate Interconversion (GO:0035999)	0.0315608	TYMS
Vitamin K Metabolic Process (GO:0042373)	0.0315608	NQO1
Positive Regulation Of Secretion By Cell (GO:1903532)	0.0345815	RAB3A;STX1A
Chloride Ion Homeostasis (GO:0055064)	0.0354361	SLC12A3
Monoatomic Anion Homeostasis (GO:0055081)	0.0354361	SLC12A3
Negative Regulation Of Establishment Of Protein Localization (GO:1904950)	0.0354361	NDFIP2
Negative Regulation Of Transcription By Competitive Promoter Binding (GO:0010944)	0.0354361	DACH1
Nucleobase-Containing Compound Biosynthetic Process (GO:0034654)	0.0354361	TYMS
Positive Regulation Of miRNA-mediated Gene Silencing (GO:2000637)	0.0354361	ZFP36
Postsynapse Assembly (GO:0099068)	0.0354361	NRXN2
Protein K6-linked Ubiquitination (GO:0085020)	0.0354361	UBE2T
Quinone Metabolic Process (GO:1901661)	0.0354361	NQO1
Synaptic Vesicle Fusion To Presynaptic Active Zone Membrane (GO:0031629)	0.0354361	STX1A
Transferrin Transport (GO:0033572)	0.0354361	LMTK2
Wnt Signaling Pathway (GO:0016055)	0.0372172	NR4A2;FERMT2
Cell Proliferation In Forebrain (GO:0021846)	0.0392961	NUMBL
Maintenance Of Synapse Structure (GO:0099558)	0.0392961	RAB3A
Midbrain Dopaminergic Neuron Differentiation (GO:1904948)	0.0392961	NR4A2
Nucleoside Triphosphate Metabolic Process (GO:0009141)	0.0392961	SMPDL3A
Positive Regulation Of Integrin Activation (GO:0033625)	0.0392961	FERMT2
Positive Regulation Of Post-Transcriptional Gene Silencing By RNA (GO:1900370)	0.0392961	ZFP36
Protein Prenylation (GO:0018342)	0.0392961	RABGGTB
Removal Of Superoxide Radicals (GO:0019430)	0.0392961	NQO1
Cellular Response To Superoxide (GO:0071451)	0.0431408	NQO1
Negative Regulation Of Vascular Permeability (GO:0043116)	0.0431408	FERMT2
Nucleoside Phosphate Catabolic Process (GO:1901292)	0.0431408	SMPDL3A
Regulation Of Epithelial Cell Apoptotic Process (GO:1904035)	0.0431408	ZFP36
Tetrahydrofolate Metabolic Process (GO:0046653)	0.0431408	TYMS
Integrin-Mediated Signaling Pathway (GO:0007229)	0.0455645	ITGA3;FERMT2
Regulation Of Osteoblast Differentiation (GO:0045667)	0.0455645	LRP3;FERMT2
Negative Regulation Of Gene Expression (GO:0010629)	0.0457834	ZFP36;NDFIP2;LRP3;TYMS
Exocytosis (GO:0006887)	0.0465311	RAB3A;STX1A
Cell-Cell Junction Maintenance (GO:0045217)	0.0469704	FERMT2
Cellular Component Maintenance (GO:0043954)	0.0469704	ITGA3
Fibrinolysis (GO:0042730)	0.0469704	SERPINB2
Negative Regulation Of Substrate Adhesion-Dependent Cell Spreading (GO:1900025)	0.0469704	EFNA5
Positive Regulation Of Fatty Acid Oxidation (GO:0046321)	0.0469704	KLHL25
Positive Regulation Of Nuclear-Transcribed mRNA poly(A) Tail Shortening (GO:0060213)	0.0469704	ZFP36
Sphingomyelin Metabolic Process (GO:0006684)	0.0469704	SMPDL3A
Regulation Of Insulin Secretion (GO:0050796)	0.0475052	EFNA5;STX1A
Terms (Gene Ontology: Biological Process) with downregulated genes	p-value	DEGs
Regulation Of Hyaluronan Biosynthetic Process (GO:1900125)	0.00039508	EGF;PDGFB
Regulation Of Platelet Activation (GO:0010543)	0.000729368	PDGFB;PDGFA;GP5
Regulation Of Peptidyl-Threonine Phosphorylation (GO:0010799)	0.00153192	DMTN;EGF;PARD3
Mitotic Spindle Elongation (GO:0000022)	0.00174123	MAP10;RACGAP1
Mitotic Spindle Midzone Assembly (GO:0051256)	0.00174123	MAP10;RACGAP1
Oxygen Transport (GO:0015671)	0.00174123	HBG2;HBA1
Carbon Dioxide Transport (GO:0015670)	0.00211934	HBG2;HBA1
Positive Regulation Of miRNA Transcription (GO:1902895)	0.00256366	NGFR;SREBF1;PDGFB
Negative Regulation Of Cell Activation (GO:0050866)	0.00298073	PDGFB;PDGFA
Negative Regulation Of Peptidyl-Threonine Phosphorylation (GO:0010801)	0.00346311	DMTN;PARD3
Positive Regulation Of miRNA Metabolic Process (GO:2000630)	0.00372299	SREBF1;NGFR;PDGFB
Gas Transport (GO:0015669)	0.00397935	HBG2;HBA1
Negative Regulation Of Platelet Activation (GO:0010544)	0.00397935	PDGFB;PDGFA
Platelet-Derived Growth Factor Receptor Signaling Pathway (GO:0048008)	0.00397935	PDGFB;PDGFA
Regulation Of miRNA Transcription (GO:1902893)	0.00627417	SREBF1;NGFR;PDGFB
Regulation Of Smooth Muscle Cell Migration (GO:0014910)	0.00637408	PDGFB;PDGFA
Positive Regulation Of Cell Cycle Process (GO:0090068)	0.00681862	MAP10;RACGAP1;EGF;PDGFB
Hydrogen Peroxide Catabolic Process (GO:0042744)	0.00705304	HBG2;HBA1
Regulation Of Calcium Ion Import (GO:0090279)	0.00705304	EGF;PDGFB
Positive Regulation Of Protein Autophosphorylation (GO:0031954)	0.00850435	PDGFB;PDGFA
Positive Regulation Of Phosphatidylinositol 3-Kinase Signaling (GO:0014068)	0.00965912	EGF;PDGFB;PDGFA
Positive Regulation Of Nuclear Division (GO:0051785)	0.0117689	EGF;PDGFB
In Utero Embryonic Development (GO:0001701)	0.0126581	TGFB3;PDGFB
Myeloid Cell Development (GO:0061515)	0.0126581	DMTN;GP5
Positive Regulation Of Fibroblast Proliferation (GO:0048146)	0.0135757	PDGFB;PDGFA
Modified Amino Acid Transport (GO:0072337)	0.0145213	SLC6A8;SLC7A11
Negative Regulation Of Blood Coagulation (GO:0030195)	0.0154946	PDGFB;PDGFA
Regulation Of Protein Autophosphorylation (GO:0031952)	0.0164951	PDGFB;PDGFA
Positive Regulation Of Endothelial Cell Migration (GO:0010595)	0.0169267	SPARC;EGF;PDGFB
Positive Regulation Of DNA Binding (GO:0043388)	0.0185764	EGF;SUMO4
Positive Regulation Of Nitrogen Compound Metabolic Process (GO:0051173)	0.0185764	EGF;PDGFB
Cellular Response To Amyloid-Beta (GO:1904646)	0.0196564	NGFR;CACNA1A
Positive Regulation Of Carbohydrate Metabolic Process (GO:0045913)	0.0196564	EGF;PDGFB
Regulation Of DNA Biosynthetic Process (GO:2000278)	0.0196564	PDGFB;PDGFA
Regulation Of Peptidyl-Tyrosine Phosphorylation (GO:0050730)	0.0196804	DMTN;PDGFB;PDGFA
Regulation Of Phosphatidylinositol 3-Kinase Signaling (GO:0014066)	0.0196804	EGF;PDGFB;PDGFA
Positive Regulation Of MAP Kinase Activity (GO:0043406)	0.020259	EGF;PDGFB;PDGFA
One-Carbon Compound Transport (GO:0019755)	0.0207622	HBG2;HBA1
Positive Regulation Of Mitotic Nuclear Division (GO:0045840)	0.0207622	EGF;PDGFB
Regulation Of Endothelial Cell Proliferation (GO:0001936)	0.0214443	SPARC;EGF;PDGFB
Negative Regulation Of Endothelial Cell Proliferation (GO:0001937)	0.0230497	NGFR;SPARC
Regulation Of Vascular Associated Smooth Muscle Cell Proliferation (GO:1904705)	0.0230497	TGFB3;PDGFB
Positive Regulation Of Protein Tyrosine Kinase Activity (GO:0061098)	0.0242306	EGF;PDGFB
Carboxylic Acid Transmembrane Transport (GO:1905039)	0.0254358	SLC6A8;SLC7A11
Odontogenesis (GO:0042476)	0.0254358	COL1A1;TGFB3
Positive Regulation Of Cytokinesis (GO:0032467)	0.0254358	MAP10;RACGAP1
Positive Regulation Of Cell Migration (GO:0030335)	0.0298846	COL1A1;DMTN;EGF;PDGFB;PDGFA
Positive Regulation Of Cell Division (GO:0051781)	0.030493	MAP10;RACGAP1
Regulation Of Filopodium Assembly (GO:0051489)	0.030493	DMTN;TGFB3
Response To Amyloid-Beta (GO:1904645)	0.030493	NGFR;CACNA1A
Aminophospholipid Transport (GO:0015917)	0.0313522	ATP8A2
ERBB2-EGFR Signaling Pathway (GO:0038134)	0.0313522	EGF
fatty-acyl-CoA Catabolic Process (GO:0036115)	0.0313522	ACOT7
Medium-Chain Fatty Acid Biosynthetic Process (GO:0051792)	0.0313522	ACOT7
Neuroblast Proliferation (GO:0007405)	0.0313522	RACGAP1
Positive Regulation Of Cholesterol Biosynthetic Process (GO:0045542)	0.0313522	SREBF1
Positive Regulation Of Sterol Biosynthetic Process (GO:0106120)	0.0313522	SREBF1
Regulation Of Glomerular Filtration (GO:0003093)	0.0313522	PDGFB
Regulation Of Protein Targeting (GO:1903533)	0.0313522	SREBF1
Regulation Of Type 2 Immune Response (GO:0002828)	0.0313522	IFNL1
Mitotic Spindle Assembly (GO:0090307)	0.0318146	MAP10;RACGAP1
Regulation Of Cell-Substrate Adhesion (GO:0010810)	0.0318146	DMTN;PDGFB
Cellular Response To Salt (GO:1902075)	0.0322671	DMTN;PDGFB;CACNA1A
Regulation Of Fibroblast Proliferation (GO:0048145)	0.0345244	PDGFB;PDGFA
Positive Regulation Of Cellular Process (GO:0048522)	0.0358113	HBG2;TGFB3;EGF;PARD3;PDGFB;PDGFA;HBA1;AVPR1A
Positive Regulation Of Epithelial To Mesenchymal Transition (GO:0010718)	0.0359118	COL1A1;TGFB3
Regulation Of MAP Kinase Activity (GO:0043405)	0.0361348	EGF;PDGFB;PDGFA
Positive Regulation Of Multicellular Organismal Process (GO:0051240)	0.0371481	COL1A1;MUC1;TGFB3;EGF;PDGFB;AVPR1A
Regulation Of DNA Binding (GO:0051101)	0.0373205	EGF;SUMO4
Actin Filament Reorganization (GO:0090527)	0.0375047	DMTN
Fatty Acid Elongation, Monounsaturated Fatty Acid (GO:0034625)	0.0375047	ELOVL7
Fatty Acid Elongation, Polyunsaturated Fatty Acid (GO:0034626)	0.0375047	ELOVL7
Fatty Acid Elongation, Saturated Fatty Acid (GO:0019367)	0.0375047	ELOVL7
Fatty Acid Elongation, Unsaturated Fatty Acid (GO:0019368)	0.0375047	ELOVL7
Galactose Metabolic Process (GO:0006012)	0.0375047	GALE
Gland Morphogenesis (GO:0022612)	0.0375047	TGFB3
Glutathione Biosynthetic Process (GO:0006750)	0.0375047	GGT1
Long-Term Synaptic Depression (GO:0060292)	0.0375047	PRRT1
Negative Regulation Of Blood Vessel Endothelial Cell Proliferation Involved In Sprouting Angiogenesis (GO:1903588)	0.0375047	NGFR
Negative Regulation Of Lymphocyte Differentiation (GO:0045620)	0.0375047	IFNL1
Negative Regulation Of Type 2 Immune Response (GO:0002829)	0.0375047	IFNL1
Peptide Transport (GO:0015833)	0.0375047	CD209
Regulation Of MHC Class I Biosynthetic Process (GO:0045343)	0.0375047	IFNL1
Regulation Of Smooth Muscle Cell Differentiation (GO:0051150)	0.0375047	OLFM2
Regulation Of Vascular Associated Smooth Muscle Cell Differentiation (GO:1905063)	0.0375047	PDGFB
Positive Regulation Of Protein Serine/Threonine Kinase Activity (GO:0071902)	0.0385649	EGF;PDGFB;PDGFA
Erythrocyte Differentiation (GO:0030218)	0.0387502	DMTN;RACGAP1
Regulation Of Small GTPase Mediated Signal Transduction (GO:0051056)	0.0393931	SYDE2;OBSCN;RACGAP1
Positive Regulation Of Cell Death (GO:0010942)	0.0402006	HBG2;HBA1
Regulation Of Intracellular Signal Transduction (GO:1902531)	0.0411544	SYDE2;OBSCN;RACGAP1;SUMO4;ANKRD54
Positive Regulation Of Macromolecule Biosynthetic Process (GO:0010557)	0.0427957	IFNL1;EGF;PDGFB
Regulation Of Protein Localization To Nucleus (GO:1900180)	0.0431619	NGFR;SUMO4
Rho Protein Signal Transduction (GO:0007266)	0.0431619	NGFR;RACGAP1
Aromatic Compound Catabolic Process (GO:0019439)	0.0436183	EPHX2
Blood Coagulation, Intrinsic Pathway (GO:0007597)	0.0436183	GP5
Establishment Of Centrosome Localization (GO:0051660)	0.0436183	PARD3
Glutathione Catabolic Process (GO:0006751)	0.0436183	GGT1
Negative Regulation Of Vascular Associated Smooth Muscle Cell Differentiation (GO:1905064)	0.0436183	PDGFB
Nonribosomal Peptide Biosynthetic Process (GO:0019184)	0.0436183	GGT1
Positive Regulation Of Calcium Ion Import (GO:0090280)	0.0436183	PDGFB
Positive Regulation Of Fibroblast Migration (GO:0010763)	0.0436183	DMTN
Positive Regulation Of Vascular Associated Smooth Muscle Cell Migration (GO:1904754)	0.0436183	PDGFB
Purine Ribonucleoside Monophosphate Catabolic Process (GO:0009169)	0.0436183	PRTFDC1
Regulation Of DNA-templated Transcription In Response To Stress (GO:0043620)	0.0436183	MUC1
Regulation Of Epithelial To Mesenchymal Transition Involved In Endocardial Cushion Formation (GO:1905005)	0.0436183	TGFB3
Regulation Of Establishment Of Protein Localization To Mitochondrion (GO:1903747)	0.0436183	SREBF1
Regulation Of Triglyceride Metabolic Process (GO:0090207)	0.0436183	SREBF1
SREBP Signaling Pathway (GO:0032933)	0.0436183	SREBF1
Sulfur Amino Acid Biosynthetic Process (GO:0000097)	0.0436183	GGT1
Sulfur Amino Acid Transport (GO:0000101)	0.0436183	SLC7A11
Tooth Mineralization (GO:0034505)	0.0436183	COL1A1
Organonitrogen Compound Biosynthetic Process (GO:1901566)	0.0436688	MUC1;PPM1L;ELOVL7
Regulation Of Receptor Signaling Pathway Via JAK-STAT (GO:0046425)	0.0446722	IFNL1;EGF
Cellular Response To Peptide (GO:1901653)	0.0493185	NGFR;CACNA1A
Regulation Of Mitotic Nuclear Division (GO:0007088)	0.0493185	EGF;PDGFB
Cellular Response To Platelet-Derived Growth Factor Stimulus (GO:0036120)	0.0496935	PDGFB
Cellular Response To Sterol Depletion (GO:0071501)	0.0496935	SREBF1
DNA Damage Response, Signal Transduction By P53 Class Mediator Resulting In Transcription Of P21 Class Mediator (GO:0006978)	0.0496935	MUC1
Embryonic Placenta Development (GO:0001892)	0.0496935	PDGFB
Glycerol Transmembrane Transport (GO:0015793)	0.0496935	AQP10
GMP Metabolic Process (GO:0046037)	0.0496935	PRTFDC1
Negative Regulation Of Smooth Muscle Cell Differentiation (GO:0051151)	0.0496935	PDGFB
Negative Regulation Of Triglyceride Metabolic Process (GO:0090209)	0.0496935	SREBF1
Peripheral Nervous System Axon Ensheathment (GO:0032292)	0.0496935	PARD3
Positive Regulation Of Protein Localization To Early Endosome (GO:1902966)	0.0496935	EGF
Positive Regulation Of Protein Localization To Endosome (GO:1905668)	0.0496935	EGF
Regulation Of Protein Localization To Early Endosome (GO:1902965)	0.0496935	EGF
Schwann Cell Development (GO:0014044)	0.0496935	PARD3
Skin Morphogenesis (GO:0043589)	0.0496935	COL1A1
