# Supplementary material for: Effects of Anti-Fibrotic Drugs on Transcriptome of Peripheral Blood Mononuclear Cells in Idiopathic Pulmonary Fibrosis
Source: Int J Mol Sci. 2024 Mar 28;25(7):3750. doi: 10.3390/ijms25073750 (PMC11011476; doi:10.3390/ijms25073750)
Supplement: Supplementary file 1 [file ijms-25-03750-s001.zip › 032424 Supplementary Tables IPF PBMC/Supplementary Table S4.xlsx]

## Sheet: Supplementary Table S4
Terms (Gene Ontology: Molecular Function) with upregulated genes	p-value	DEGs
RNA Polymerase Binding (GO:0070063)	0.00206672	ZFP36;PABPN1
Myosin Binding (GO:0017022)	0.0197676	RAB3A;LMTK2
Cytochrome-B5 Reductase Activity, Acting On NAD(P)H (GO:0004128)	0.0198425	NQO1
Alpha-Mannosidase Activity (GO:0004559)	0.0237641	MANEAL
C-C Chemokine Binding (GO:0019957)	0.0276702	ZFP36
GPI Anchor Binding (GO:0034235)	0.0276702	TP53INP2
NADH Dehydrogenase Activity (GO:0003954)	0.0276702	NQO1
5'-3' DNA Exonuclease Activity (GO:0035312)	0.0315608	DCLRE1A
cAMP Response Element Binding Protein Binding (GO:0008140)	0.0315608	CRTC2
Potassium:Chloride Symporter Activity (GO:0015379)	0.0315608	SLC12A3
Chloride Channel Inhibitor Activity (GO:0019869)	0.0315608	STX1A
Chloride:Monoatomic Cation Symporter Activity (GO:0015377)	0.0315608	SLC12A3
Mannosidase Activity (GO:0015923)	0.0315608	MANEAL
Nuclear Glucocorticoid Receptor Binding (GO:0035259)	0.0315608	NR4A2
Oxidoreductase Activity, Acting On NAD(P)H, Heme Protein As Acceptor (GO:0016653)	0.0354361	NQO1
Type I Transforming Growth Factor Beta Receptor Binding (GO:0034713)	0.0354361	FERMT2
MAP Kinase Tyrosine Phosphatase Activity (GO:0033550)	0.0354361	DUSP2
MAP Kinase Tyrosine/Serine/Threonine Phosphatase Activity (GO:0017017)	0.0354361	DUSP2
Protein Tyrosine/Threonine Phosphatase Activity (GO:0008330)	0.0354361	DUSP2
Death Domain Binding (GO:0070513)	0.0392961	CRADD
Nuclear Retinoid X Receptor Binding (GO:0046965)	0.0392961	NR4A2
Protein Heterodimerization Activity (GO:0046982)	0.0407095	NR4A2;TENM1;ITGA3
Sequence-Specific mRNA Binding (GO:1990825)	0.0431408	TYMS
Titin Binding (GO:0031432)	0.0469704	ANKRD23
Transmembrane Receptor Protein Tyrosine Kinase Activator Activity (GO:0030297)	0.0469704	EFNA5
DNA Exonuclease Activity, Producing 5'-Phosphomonoesters (GO:0016895)	0.0469704	DCLRE1A
Hydrolase Activity, Acting On Carbon-Nitrogen (But Not Peptide) Bonds, In Cyclic Amides (GO:0016812)	0.0469704	DCLRE1A
Terms (Gene Ontology: Molecular Function) with downregulated genes	p-value	DEGs
Lysophosphatidic Acid Phosphatase Activity (GO:0052642)	0.00039508	ACP6;EPHX2
Phosphatidylinositol-3,4,5-Trisphosphate Binding (GO:0005547)	0.00153192	OBSCN;RACGAP1;PARD3
Platelet-Derived Growth Factor Binding (GO:0048407)	0.00174123	PDGFB;PDGFA
Phosphatidylinositol-3-Phosphate Binding (GO:0032266)	0.00208101	OBSCN;RUFY4;PARD3
Platelet-Derived Growth Factor Receptor Binding (GO:0005161)	0.00253266	PDGFB;PDGFA
Phosphatidylinositol Phosphate Binding (GO:1901981)	0.00516318	OBSCN;RACGAP1;RUFY4;PARD3
Amyloid-Beta Binding (GO:0001540)	0.0139277	NGFR;CACNA1A;KIR3DL1
Growth Factor Activity (GO:0008083)	0.0169267	EGF;PDGFB;PDGFA
Growth Factor Receptor Binding (GO:0070851)	0.0232921	EGF;PDGFB;PDGFA
Actin Binding (GO:0003779)	0.0294067	DMTN;TPM2;TNNC2;CACNA1A
Aminophospholipid Flippase Activity (GO:0015247)	0.0375047	ATP8A2
Ether Hydrolase Activity (GO:0016803)	0.0375047	EPHX2
Fatty Acid Elongase Activity (GO:0009922)	0.0375047	ELOVL7
7SK snRNA Binding (GO:0097322)	0.0436183	HEXIM2
Neurotrophin Binding (GO:0043121)	0.0436183	NGFR
Glycerol Transmembrane Transporter Activity (GO:0015168)	0.0496935	AQP10
Threonine-Type Peptidase Activity (GO:0070003)	0.0496935	GGT1
Type II Transforming Growth Factor Beta Receptor Binding (GO:0005114)	0.0496935	TGFB3
