# Supplementary material for: Effects of Anti-Fibrotic Drugs on Transcriptome of Peripheral Blood Mononuclear Cells in Idiopathic Pulmonary Fibrosis
Source: Int J Mol Sci. 2024 Mar 28;25(7):3750. doi: 10.3390/ijms25073750 (PMC11011476; doi:10.3390/ijms25073750)
Supplement: Supplementary file 1 [file ijms-25-03750-s001.zip › 032424 Supplementary Tables IPF PBMC/Supplementary Table S5.xlsx]

## Sheet: Supplementary Table S5
Terms (Gene Ontology: Cellular Component) with upregulated genes	p-value	DEGs
Transport Vesicle Membrane (GO:0030658)	0.0240776	GNAO1;RAB3A
Clathrin-Sculpted Gamma-Aminobutyric Acid Transport Vesicle (GO:0061200)	0.0276702	RAB3A
Clathrin-Sculpted Gamma-Aminobutyric Acid Transport Vesicle Membrane (GO:0061202)	0.0276702	RAB3A
Extrinsic Component Of Cytoplasmic Side Of Plasma Membrane (GO:0031234)	0.0381125	GNAO1;FERMT2
Nuclear Inclusion Body (GO:0042405)	0.0392961	PABPN1
Filopodium Membrane (GO:0031527)	0.0431408	ITGA3
P-body (GO:0000932)	0.0436543	ZFP36;MEX3A
Podosome (GO:0002102)	0.0469704	KIF9
Terms (Gene Ontology: Cellular Component) with downregulated genes	p-value	DEGs
Platelet Alpha Granule Lumen (GO:0031093)	6.25223e-05	SPARC;EGF;TGFB3;PDGFB;PDGFA
Platelet Alpha Granule (GO:0031091)	0.000258502	SPARC;EGF;TGFB3;PDGFB;PDGFA
Endocytic Vesicle Lumen (GO:0071682)	0.00776327	SPARC;HBA1
Golgi Lumen (GO:0005796)	0.0258864	MUC1;PDGFB;PDGFA
Spectrin-Associated Cytoskeleton (GO:0014731)	0.0436183	DMTN
Platelet Dense Tubular Network Membrane (GO:0031095)	0.0496935	DMTN
