# Supplementary material for: Effects of Anti-Fibrotic Drugs on Transcriptome of Peripheral Blood Mononuclear Cells in Idiopathic Pulmonary Fibrosis
Source: Int J Mol Sci. 2024 Mar 28;25(7):3750. doi: 10.3390/ijms25073750 (PMC11011476; doi:10.3390/ijms25073750)
Supplement: Supplementary file 1 [file ijms-25-03750-s001.zip › 032424 Supplementary Tables IPF PBMC/Supplementary Table S6.xlsx]

## Sheet: Supplementary Table 6
Gene	p-value	q-value	Difference	Fold change		before PFD-1	before PFD-2	before PFD-3	after PFD-1	after PFD-2	after PFD-3
PRSS30P	0.000160614	0.960633	-1.515	0.349897		1.43982	1.81934	0.547428	2.43817	3.06983	2.23338
IMMP2L	0.000549659	0.969097	-2.2127	0.21573		-0.882111	0.234377	-1.03754	1.59017	1.56733	1.23338
LOXL1	0.000858562	0.969097	1.65232	3.14338		-0.882111	-2.44981	-1.03754	0.853209	-0.0176376	0.233378
ADO	0.00108412	0.969097	-1.0386	0.486801		-0.882111	-0.765624	-1.03754	-2.60017	-3.39978	-1.75659
SNORA70	0.0012916	0.969097	-1.70425	0.30688		-0.882111	-0.765624	-1.32203	0.268246	-0.0176376	0.81834
NCALD	0.00131208	0.969097	-1.19029	0.438214		1.11789	0.81934	1.54743	-0.731752	0.567325	-0.766622
TIAM2	0.00143665	0.969097	-1.80524	0.286134		1.43982	0.234377	0.547428	-2.57677	-2.12627	-0.766622
ZFYVE19	0.00149332	0.969097	-1.42655	0.37202		0.702853	0.234377	0.962465	2.0756	1.98236	1.81834
KIT	0.00156194	0.969097	-2.07861	0.236742		2.43982	1.81934	1.54743	3.0756	3.06983	3.14027
CDKN2B-AS1	0.00168702	0.969097	2.3471	5.08801		0.117891	0.234377	1.28439	-2.35021	-3.04393	-0.766622
FAM225A	0.00194999	0.969097	-2.87467	0.136345		-0.882111	1.23438	1.76982	-2.52502	-2.15259	-2.88645
C17orf96	0.00195898	0.969097	-1.70255	0.307244		0.117891	0.81934	0.547428	-2.5248	-1.01764	-0.766622
SAMD15	0.00209575	0.969097	2.55375	5.87158		-0.882111	0.81934	0.547428	-2.96743	-1.01764	-2.44901
FLJ23867	0.00268538	0.969097	-3.46966	0.0902667		-0.882111	0.234377	-1.03754	-2.01933	-3.50656	-3.44921
COL1A1	0.00276868	0.969097	-1.88145	0.27141		-2.49103	-3.34357	-2.23206	-0.731752	-1.01764	-0.766622
MAP6D1	0.0029713	0.969097	-2.18167	0.220421		-2.77855	-2.47246	-2.22196	-0.731752	-1.01764	-0.766622
MRPL42P5	0.00306928	0.969097	2.65229	6.28665		0.702853	0.234377	0.547428	1.26825	2.30429	1.81834
PUS10	0.00314203	0.969097	-3.19424	0.109254		1.70285	1.55631	1.76982	0.268246	-0.0176376	0.233378
ZNF775	0.00336761	0.969097	-1.92246	0.263804		2.57732	2.04173	2.6629	-0.731752	1.56733	0.233378
MVK	0.00399094	0.969097	1.01458	2.02031		4.20535	4.23438	4.24787	2.96869	2.78972	3.81834
ST6GALNAC4	0.0041315	0.969097	-1.18588	0.439555		-0.882111	0.234377	-1.03754	0.268246	1.30429	1.23338
UBAP1L	0.00421397	0.969097	1.32553	2.50626		-2.41823	-0.765624	-3.66172	0.268246	-0.0176376	0.233378
C8G	0.00430571	0.969097	-2.46739	0.180818		4.40329	3.87823	4.66291	3.35571	3.23029	3.23338
ORC6	0.00457124	0.969097	2.42748	5.37952		0.117891	-0.765624	-1.03754	-1.66046	-2.8111	-3.33713
TAS2R46	0.00458518	0.969097	2.1003	4.28799		0.117891	0.234377	-1.03754	-2.98654	-2.37368	-1.65992
SERPINE1	0.0047711	0.969097	2.48493	5.59809		-0.882111	0.81934	1.28439	-3.41851	-2.0753	-2.32483
TSNAX	0.00480867	0.969097	-1.02453	0.491572		-2.26919	-2.93566	-1.03754	0.268246	0.567325	0.233378
REEP6	0.00533499	0.969097	3.63359	12.4114		0.117891	0.81934	1.28439	1.85321	1.98236	1.81834
SGCD	0.00539177	0.969097	1.49706	2.82267		-3.06387	-2.62561	-3.28134	0.268246	-1.01764	-0.766622
SLC22A4	0.00587878	0.969097	-3.3624	0.0972338		0.117891	0.234377	-0.0375353	-2.79593	-3.51138	-0.766622
CNTN4-AS1	0.0059963	0.969097	1.85022	3.60554		-2.75173	-2.44892	-2.35667	-0.731752	-0.0176376	0.233378
ZUFSP	0.00648787	0.969097	1.46602	2.76259		-0.882111	-0.765624	-1.81773	0.268246	-0.0176376	0.233378
MIR223	0.00661144	0.969097	-2.05339	0.240917		1.43982	2.5563	1.54743	-0.731752	-0.0176376	0.81834
ZNF436	0.00707567	0.969097	-1.71756	0.304063		3.02478	2.81934	3.35478	0.268246	0.982363	2.04073
ACTA2	0.00764178	0.969097	-1.94483	0.259745		3.92524	3.32184	4.00686	2.59017	2.30429	3.04073
RNLS	0.0077984	0.969097	2.286	4.87701		1.70285	1.23438	1.54743	0.853209	-0.0176376	-0.766622
LOC100996455	0.00786695	0.969097	3.31958	9.98371		-0.882111	-0.765624	0.962465	-2.81888	-3.92515	-2.02463
IFT81	0.00828689	0.969097	2.02538	4.071		-0.882111	0.234377	0.547428	1.26825	1.30429	2.4033
ENKUR	0.00843934	0.969097	1.69205	3.23116		-1.76965	-3.89012	-2.06498	-0.731752	-0.0176376	-0.766622
MGC57346	0.00922828	0.969097	-1.33356	0.396789		2.11789	0.81934	1.28439	2.85321	2.44179	2.4033
PCTP	0.00975956	0.969097	-1.23807	0.42394		-0.882111	-1.82178	-0.0375353	1.59017	1.30429	2.4033
LOC100289230	0.0101505	0.969097	-1.83035	0.281196		-2.35302	-1.90117	-1.03754	-0.731752	-0.0176376	0.81834
SNORA21	0.0106943	0.969097	1.34624	2.54248		2.28782	2.5563	3.13239	1.85321	1.30429	1.23338
LINC01504	0.0108958	0.969097	2.05766	4.16312		-1.89696	-0.765624	-2.5201	1.59017	1.30429	0.233378
AKTIP	0.0109986	0.969097	-1.28683	0.409851		3.20535	3.4823	3.4219	2.43817	2.15229	2.4033
TBL2	0.011226	0.969097	-1.37205	0.386342		2.43982	2.5563	1.28439	0.268246	0.567325	0.233378
C6orf1	0.0113091	0.969097	-1.04168	0.48576		-0.882111	-0.765624	-1.03754	-3.04175	-2.35084	-2.40032
METTL2A	0.0115585	0.969097	1.16373	2.24035		-2.97906	-1.43787	-3.78781	-0.731752	-0.0176376	-0.766622
TDRKH	0.0116294	0.969097	-1.92246	0.263804		-0.882111	-0.765624	-1.03754	-3.16719	-1.64398	-2.41065
PBX1	0.0118536	0.969097	2.67973	6.40735		1.11789	0.234377	2.6629	-0.731752	-1.01764	-0.766622
KIAA0753	0.0119166	0.969097	1.1597	2.23411		1.43982	1.23438	1.54743	-0.731752	0.567325	0.233378
ISM1	0.0120489	0.969097	-2.49889	0.176913		-3.22805	-1.53898	-3.57508	-0.731752	-0.0176376	0.233378
RAD18	0.0121658	0.969097	1.16727	2.24587		2.43982	1.81934	2.28439	0.853209	0.982363	1.55531
TSKS	0.0125864	0.969097	2.43711	5.41557		-0.882111	0.234377	-1.03754	-2.96256	-1.57698	-1.95852
NT5DC2	0.0126412	0.969097	-3.17042	0.111073		0.702853	2.4043	0.962465	-0.731752	-1.01764	-0.766622
ACTG1P20	0.012791	0.969097	-1.09672	0.467577		2.57732	1.55631	2.76982	0.268246	0.567325	0.233378
GOSR2	0.0130877	0.969097	-1.61598	0.326242		2.92524	2.69381	3.35478	0.268246	1.98236	1.23338
MGME1	0.0134069	0.969097	1.2078	2.30985		0.702853	0.81934	-0.0375353	-0.731752	-1.01764	-0.766622
ZNF665	0.0134666	0.969097	1.65822	3.15627		-2.58186	-0.765624	-1.03754	0.268246	-0.0176376	0.233378
LENG8-AS1	0.0136527	0.969097	2.77017	6.8219		-2.25282	-1.89423	-2.48035	-0.731752	0.567325	-0.766622
ZNF667-AS1	0.013779	0.969097	2.27491	4.83969		-2.53722	-1.81533	-3.13812	-0.731752	-1.01764	-0.766622
TBC1D7	0.0143705	0.969097	-1.73719	0.299954		-2.30132	-3.52872	-2.98688	-0.731752	-1.01764	-0.766622
NPFF	0.0149839	0.969097	-2.19521	0.218361		0.117891	0.234377	0.962465	-3.08435	-1.01764	-2.6196
POP5	0.0150252	0.969097	-1.53719	0.344557		0.117891	1.55631	-0.0375353	-0.731752	-1.01764	-2.11602
TMPRSS13	0.0154876	0.969097	2.43504	5.4078		0.117891	-0.765624	-0.0375353	-1.85022	-1.01764	-1.75009
KLLN	0.0157089	0.969097	1.89878	3.72899		1.43982	1.23438	1.76982	0.268246	-0.0176376	0.81834
CRYGS	0.01622	0.969097	-2.94167	0.130157		-0.882111	-0.765624	-1.03754	-3.00472	-3.09599	-2.22892
SLC39A8	0.0166115	0.969097	1.40938	2.65624		1.43982	2.4043	1.54743	2.59017	2.88925	3.14027
PAN3-AS1	0.0167079	0.969097	-2.0083	0.248566		-2.6352	-3.00422	-3.15903	0.268246	-1.01764	-0.766622
MOB3B	0.0167872	0.969097	1.30207	2.46583		3.76175	3.32184	4.09175	2.85321	2.88925	2.04073
NHLRC1	0.016926	0.969097	-2.67877	0.156174		4.36582	4.04173	3.96247	3.0756	2.78972	2.93382
THAP8	0.01716	0.969097	-2.56376	0.169134		1.92524	1.55631	1.76982	0.268246	-1.01764	0.233378
SERPINB2	0.0178686	0.969097	-3.01342	0.123843		-2.69886	-2.41722	-3.06118	0.268246	-0.0176376	-0.766622
KLHL7	0.0179903	0.969097	-1.12502	0.458494		-0.882111	-0.765624	-0.0375353	-2.68938	-2.7142	-2.51753
FAM110B	0.0181781	0.969097	-3.22872	0.106674		2.11789	2.04173	2.54743	1.59017	0.567325	1.23338
FERMT2	0.0182095	0.969097	-2.42994	0.185573		3.02478	2.93482	2.76982	1.26825	1.98236	2.4033
ZNF835	0.0188356	0.969097	1.31648	2.49058		1.92524	1.55631	1.76982	-0.731752	-0.0176376	0.233378
BLNK	0.0189322	0.969097	1.04884	2.06887		-0.882111	-0.765624	-2.99335	0.853209	0.982363	0.233378
SUCLG2-AS1	0.0194026	0.969097	-2.11162	0.231387		2.81833	2.69381	3.28439	1.85321	1.56733	1.81834
SNHG15	0.0195802	0.969097	-1.19521	0.436723		1.11789	0.234377	0.547428	2.26825	2.30429	1.55531
INE1	0.0196227	0.969097	2.6087	6.09954		2.43982	3.69381	2.96247	4.0756	3.98236	4.32084
FUNDC2	0.0209711	0.969097	-1.13982	0.453817		0.117891	1.55631	0.962465	-3.17249	-2.08688	-2.51295
CDC20	0.0210511	0.969097	-2.39427	0.190219		-0.882111	-0.765624	-2.60573	0.268246	0.982363	0.81834
CBX8	0.0210702	0.969097	2.06472	4.18352		-2.77672	-2.91711	-1.03754	-0.731752	0.982363	0.233378
RAB15	0.0210976	0.969097	-1.05089	0.482671		1.43982	0.81934	-0.0375353	-2.15766	-2.97843	-2.22502
ZNF317	0.0215739	0.969097	-1.96919	0.255397		2.81833	3.04173	3.13239	1.85321	1.30429	1.55531
ABHD15	0.0220609	0.969097	-1.10625	0.4645		2.43982	3.14127	2.6629	2.0756	1.78972	1.23338
GUCA1B	0.0221056	0.969097	-2.79179	0.144407		1.92524	2.69381	2.86936	1.26825	1.56733	1.23338
FUT10	0.0223823	0.969097	2.96646	7.81614		2.57732	2.23438	2.13239	1.26825	1.56733	0.81834
ACTL6A	0.0227662	0.969097	1.0093	2.01293		2.57732	2.23438	2.96247	1.59017	0.982363	2.04073
PDE6G	0.0229451	0.969097	-1.52854	0.346627		1.70285	2.04173	2.6629	3.26825	3.44179	3.32084
MIATNB	0.0244656	0.969097	1.11306	2.16304		-0.882111	-2.89045	-2.24257	-0.731752	-0.0176376	0.233378
ADGRF3	0.0245578	0.969097	-1.69042	0.309836		0.117891	-1.46603	-1.03754	1.59017	0.982363	0.233378
C11orf65	0.0246294	0.969097	2.33704	5.05265		1.92524	2.5563	1.76982	3.43817	3.15229	2.69281
ATP5SL	0.0248225	0.969097	-1.07219	0.475597		-2.68009	0.234377	-3.61915	1.26825	2.44179	2.04073
HNRNPH2	0.0249344	0.969097	2.95315	7.7444		2.43982	2.04173	0.962465	3.0756	3.15229	3.6257
BORA	0.0249371	0.969097	-1.90174	0.267621		2.11789	2.04173	2.4219	0.853209	1.56733	0.233378
TMIGD3	0.0256727	0.969097	-1.31089	0.403071		1.70285	1.23438	2.54743	0.268246	0.567325	-0.766622
CABLES2	0.0257906	0.969097	-1.80524	0.286134		0.117891	0.234377	0.547428	-1.59803	-1.68423	-3.31472
KANSL1-AS1	0.0258381	0.969097	-1.38423	0.383095		1.11789	0.234377	0.547428	-0.731752	-1.01764	-2.99116
GNAL	0.0263904	0.969097	-1.82995	0.281275		-3.86724	-2.58906	-3.37553	-0.731752	0.982363	0.81834
RHOBTB1	0.0267088	0.969097	1.51669	2.86134		1.11789	0.234377	-0.0375353	-2.76	-1.01764	-3.28299
GZMM	0.0270129	0.969097	-2.00022	0.249961		2.81833	2.4043	2.96247	1.85321	0.982363	1.23338
TDRD15	0.0276544	0.969097	-1.51218	0.350581		0.117891	0.234377	-1.03754	-1.61921	-3.00358	-3.24529
CDKL3	0.0278185	0.969097	-2.59914	0.165037		1.11789	-0.765624	1.54743	-2.82063	-2.15767	-2.63326
NUDT11	0.0280319	0.969097	-2.04114	0.242972		2.28782	1.81934	1.54743	3.35571	2.98236	2.81834
RBBP9	0.0288733	0.969097	1.1441	2.21008		-1.39374	-2.69392	-1.03754	0.268246	-0.0176376	0.81834
CCNE1	0.0291079	0.969097	2.10747	4.30935		0.702853	0.81934	0.547428	-0.731752	-1.92306	-0.766622
LOC100289361	0.0294281	0.969097	-2.69446	0.154485		-0.882111	-0.765624	-1.03754	-2.29403	-2.53784	-2.96617
SNORD14C	0.0296357	0.969097	1.6925	3.23216		1.43982	0.81934	1.96247	0.268246	0.567325	0.233378
C15orf52	0.0300192	0.969097	-1.93124	0.262204		4.87278	4.9068	5.17192	3.79181	4.26777	3.81834
TTC30A	0.0301142	0.969097	2.45654	5.489		-0.882111	0.81934	-1.03754	-3.17528	-1.78837	-2.58832
MUM1	0.0309142	0.969097	-1.03695	0.487357		-0.882111	0.234377	-0.0375353	1.26825	1.56733	1.55531
FAM103A1	0.0309344	0.969097	-1.10539	0.464776		1.11789	0.81934	2.54743	-0.731752	-0.0176376	-0.766622
HIST1H2BC	0.03124	0.969097	3.93854	15.3327		1.11789	1.55631	1.54743	-2.59968	-2.96631	0.233378
TMEM241	0.0313003	0.969097	-1.3092	0.403544		3.28781	2.93482	3.91666	1.26825	1.98236	2.04073
GRAMD1B	0.0313245	0.969097	-1.04843	0.483494		0.117891	-0.765624	-0.0375353	-3.25234	-2.70407	-2.13102
CA11	0.0317502	0.969097	-1.80524	0.286134		-2.64365	-2.96132	-4.28481	-0.731752	-0.0176376	0.81834
LOC100996583	0.0320801	0.969097	1.8128	3.51324		0.117891	0.234377	0.547428	0.853209	1.56733	1.81834
MIR17HG	0.0331906	0.969097	-1.82487	0.282267		1.92524	1.81934	2.54743	1.59017	0.567325	0.81834
MOAP1	0.0335539	0.969097	-1.13072	0.456689		0.117891	-0.765624	-1.03754	-2.57608	-3.5663	-1.53586
FAXDC2	0.0347375	0.969097	-1.00022	0.499922		-0.882111	0.234377	1.28439	-3.24032	-3.03939	-3.17083
SLC38A6	0.035278	0.969097	1.07605	2.10825		0.702853	-0.765624	0.547428	-1.52359	-1.01764	-2.4597
ANKAR	0.0355463	0.969097	1.01064	2.0148		1.11789	1.23438	0.547428	-0.731752	-1.01764	-0.766622
TLN2	0.0355855	0.969097	-3.18475	0.109975		2.11789	1.55631	1.54743	3.0756	2.88925	2.4033
BOD1	0.0361106	0.969097	1.46986	2.76995		-3.2667	-1.99462	-4.11415	-0.731752	0.982363	-0.766622
HTR7P1	0.0363885	0.969097	1.4464	2.72526		-0.882111	0.234377	-0.0375353	-1.86171	-1.01764	-2.64111
CATSPERG	0.0370924	0.969097	2.40512	5.29679		1.70285	0.81934	0.547428	-0.731752	-0.0176376	-0.766622
PHC1	0.0375994	0.969097	-1.07435	0.474884		0.702853	1.55631	1.76982	-0.731752	-1.01764	-0.766622
MAST1	0.0380577	0.969097	2.22958	4.68996		-0.882111	0.234377	0.547428	1.59017	1.30429	1.55531
RIBC2	0.0380935	0.969097	-2.22639	0.213693		0.117891	0.81934	0.962465	-1.14033	-2.21825	-0.766622
PAQR6	0.0382782	0.969097	-2.17706	0.221126		1.70285	1.23438	1.28439	2.26825	2.44179	2.55531
MYO1D	0.0385981	0.969097	2.40705	5.30388		-1.95003	-2.48127	-3.09583	-0.731752	0.982363	-0.766622
C12orf76	0.03883	0.969097	-1.05089	0.482669		0.117891	-0.765624	0.547428	1.59017	2.44179	2.04073
LMTK3	0.0390751	0.969097	1.78689	3.45071		-1.9881	-2.38959	-1.03754	1.26825	1.30429	-0.766622
NAP1L5	0.0391114	0.969097	-1.4719	0.360506		1.43982	2.69381	0.962465	3.0756	3.30429	3.4033
FEN1	0.0392082	0.969097	-1.02517	0.491352		0.702853	-0.765624	-0.0375353	-1.48194	-1.86939	-3.42815
RNF144A	0.0392859	0.969097	-1.4719	0.360506		-2.90122	-3.3317	-3.23997	0.268246	-1.01764	-0.766622
MTFR2	0.0401036	0.969097	-2.15055	0.225226		0.702853	1.81934	0.962465	0.268246	-0.0176376	0.233378
ZNF767P	0.0406223	0.969097	-2.071	0.237995		0.117891	-0.765624	-0.0375353	1.26825	1.30429	1.23338
SGMS1-AS1	0.0406426	0.969097	-2.46289	0.181383		1.11789	1.81934	1.54743	0.268246	0.982363	0.233378
FCRL1	0.0409779	0.969097	1.56236	2.95338		1.70285	2.23438	2.4219	0.853209	0.567325	-0.766622
BRICD5	0.0415047	0.969097	1.49706	2.82267		-0.882111	-0.765624	-0.0375353	0.853209	1.56733	0.233378
IFNG-AS1	0.0415931	0.969097	1.69205	3.23115		3.64145	3.4823	3.91666	2.43817	3.15229	2.23338
BBS12	0.0422551	0.969097	2.23668	4.71311		2.28782	3.14127	2.6629	1.26825	2.15229	1.55531
RPS2P32	0.0427006	0.969097	-2.30625	0.202186		-2.76517	0.234377	-1.03754	1.59017	1.30429	1.23338
DOCK1	0.0428583	0.969097	2.06958	4.19764		1.11789	0.234377	1.28439	-0.731752	-1.01764	-0.766622
ZNF485	0.0428588	0.969097	2.41653	5.33886		0.702853	1.55631	1.76982	0.268246	-1.01764	0.233378
FAT4	0.0428712	0.969097	-1.99766	0.250407		1.11789	1.55631	1.76982	-0.731752	-2.88262	-0.766622
DGCR11	0.0428815	0.969097	2.56539	5.91915		-3.39735	-2.98049	-1.03754	0.268246	-0.0176376	1.23338
GMDS-AS1	0.0428946	0.969097	-2.21342	0.215623		1.92524	2.04173	1.96247	0.268246	0.567325	1.23338
ANGPTL6	0.0437627	0.969097	-1.82853	0.281552		1.11789	1.23438	1.76982	-0.731752	-1.01764	-0.766622
INADL	0.0441486	0.969097	1.09423	2.135		-1.58798	-1.52213	-3.77553	0.268246	-0.0176376	0.233378
TVP23B	0.044293	0.969097	2.44319	5.43842		-0.882111	-2.17323	-2.14874	0.853209	0.567325	0.233378
RPAP1	0.0443675	0.969097	-1.03871	0.486761		2.92524	2.93482	3.82045	1.85321	1.98236	1.23338
PRIM1	0.0444106	0.969097	1.3116	2.48216		0.117891	-0.765624	-0.0375353	-2.72638	-1.74186	-2.37721
MIR762HG	0.0445639	0.969097	-1.10539	0.464776		-2.61474	-0.765624	-2.18618	-0.731752	0.567325	0.81834
SPATA33	0.0454782	0.969097	1.49706	2.82268		3.11789	2.23438	3.6629	1.59017	1.98236	1.81834
ZNF697	0.0457052	0.969097	-1.00022	0.499922		1.11789	1.23438	0.547428	2.26825	2.30429	1.81834
METTL2B	0.0462642	0.969097	1.15889	2.23286		-0.882111	0.234377	-0.0375353	-3.02658	-3.50467	-2.77802
FANCC	0.046998	0.969097	-1.515	0.349897		-2.14803	-1.99508	-0.0375353	1.85321	0.982363	0.233378
ZNF572	0.0471534	0.969097	1.623	3.08016		2.92524	2.69381	3.48603	1.85321	1.98236	1.55531
PDCD4-AS1	0.0471702	0.969097	-1.05364	0.481753		-0.882111	-0.765624	-1.03754	1.59017	-0.0176376	0.233378
BYSL	0.0480328	0.969097	1.73053	3.3185		-2.47979	-0.765624	-1.3481	0.268246	-0.0176376	0.233378
SNORD58C	0.0481299	0.969097	2.07349	4.20902		-2.03461	-3.19477	-3.11138	0.268246	-1.01764	-0.766622
ZNF687	0.048815	0.969097	-1.2081	0.432838		1.11789	0.81934	1.96247	0.268246	-1.01764	-0.766622
CADM4	0.0491073	0.969097	-1.61173	0.327206		-3.3172	-1.60302	-2.90092	0.268246	-0.0176376	-0.766622
TRPM6	0.0494376	0.969097	-1.60426	0.328904		2.28782	1.55631	2.28439	2.85321	2.98236	3.32084
ADAM20	0.049662	0.969097	1.83304	3.56287		1.70285	2.23438	1.76982	1.26825	0.982363	0.233378
PMS2CL	0.0498523	0.969097	-1.83403	0.280481		1.43982	1.23438	0.962465	2.59017	2.30429	3.14027
