# Supplementary material for: Effects of Anti-Fibrotic Drugs on Transcriptome of Peripheral Blood Mononuclear Cells in Idiopathic Pulmonary Fibrosis
Source: Int J Mol Sci. 2024 Mar 28;25(7):3750. doi: 10.3390/ijms25073750 (PMC11011476; doi:10.3390/ijms25073750)
Supplement: Supplementary file 1 [file ijms-25-03750-s001.zip › 032424 Supplementary Tables IPF PBMC/Supplementary Table S7.xlsx]

## Sheet: Supplementary Table 7
Gene related to pirfenidone
Gene ID	Sample No.1 (before PFD)	Sample No.2 (before PFD)	Sample No.3 (before PFD)	Sample No.1 (after PFD)	Sample No.2 (after PFD)	Sample No.3 (after PFD)	p-value
TGFB1	24.42	42.3503	34.1011	33.1194	33.5869	46.4356	0.57
TNF	7.6	0.588199	5.84591	4.81737	2.96355	5.29013	0.89
IL1B	3.79801	7.64659	21.435	0	3.9514	5.29013	0.23
