# Supplementary material for: Effects of Anti-Fibrotic Drugs on Transcriptome of Peripheral Blood Mononuclear Cells in Idiopathic Pulmonary Fibrosis
Source: Int J Mol Sci. 2024 Mar 28;25(7):3750. doi: 10.3390/ijms25073750 (PMC11011476; doi:10.3390/ijms25073750)
Supplement: Supplementary file 1 [file ijms-25-03750-s001.zip › 032424 Supplementary Tables IPF PBMC/Supplementary Table S8.xlsx]

## Sheet: Supplementary Table S8
Terms (Gene Ontology: Biological Process) with upregulated genes	p-value	DEGs
Intraciliary Anterograde Transport (GO:0035720)	0.00148437	IFT81;TTC30A
DNA-templated DNA Replication (GO:0006261)	0.00197693	MGME1;ORC6;PRIM1
DNA Replication Initiation (GO:0006270)	0.00256762	ORC6;PRIM1
Negative Regulation Of Response To External Stimulus (GO:0032102)	0.0157492	MVK;SERPINE1;SLC39A8
DNA Metabolic Process (GO:0006259)	0.0201672	ORC6;PRIM1;ACTL6A;RAD18
Negative Regulation Of Establishment Of Protein Localization To Mitochondrion (GO:1903748)	0.021409	C11ORF65
Negative Regulation Of Heart Rate (GO:0010459)	0.021409	RNLS
Negative Regulation Of Plasminogen Activation (GO:0010757)	0.021409	SERPINE1
Intraciliary Transport Involved In Cilium Assembly (GO:0035735)	0.021409	IFT81
Regulation Of Vascular Wound Healing (GO:0061043)	0.024933	SERPINE1
Natural Killer Cell Differentiation (GO:0001779)	0.024933	PBX1
Cdc42 Protein Signal Transduction (GO:0032488)	0.0284445	RHOBTB1
Manganese Ion Transport (GO:0006828)	0.0284445	SLC39A8
Fucose Catabolic Process (GO:0019317)	0.0284445	FUT10
L-fucose Catabolic Process (GO:0042355)	0.0284445	FUT10
L-fucose Metabolic Process (GO:0042354)	0.0284445	FUT10
Glutamine Transport (GO:0006868)	0.0284445	SLC38A6
Isoprenoid Biosynthetic Process (GO:0008299)	0.0284445	MVK
Isoprenoid Metabolic Process (GO:0006720)	0.0284445	MVK
Mitochondrial DNA Replication (GO:0006264)	0.0319434	MGME1
Iron Ion Transmembrane Transport (GO:0034755)	0.0319434	SLC39A8
Negative Regulation Of Cell Adhesion Mediated By Integrin (GO:0033629)	0.0319434	SERPINE1
Negative Regulation Of Hemostasis (GO:1900047)	0.03543	SERPINE1
Protein Oxidation (GO:0018158)	0.03543	LOXL1
Arginine Metabolic Process (GO:0006525)	0.03543	SLC39A8
Positive Regulation Of Hemostasis (GO:1900048)	0.0389042	SERPINE1
Negative Regulation Of Fibrinolysis (GO:0051918)	0.0389042	SERPINE1
Negative Regulation Of Heart Contraction (GO:0045822)	0.0389042	RNLS
Mitochondrial Genome Maintenance (GO:0000002)	0.0389042	MGME1
Detection Of Light Stimulus Involved In Sensory Perception (GO:0050962)	0.0389042	REEP6
Detection Of Light Stimulus Involved In Visual Perception (GO:0050908)	0.0389042	REEP6
Positive Regulation Of Coagulation (GO:0050820)	0.0389042	SERPINE1
Fibrinolysis (GO:0042730)	0.042366	SERPINE1
Negative Regulation Of Coagulation (GO:0050819)	0.042366	SERPINE1
Lymphocyte Differentiation (GO:0030098)	0.0426124	BLNK;PBX1
Mitochondrial DNA Metabolic Process (GO:0032042)	0.0458156	MGME1
Cilium Organization (GO:0044782)	0.0491394	IFT81;KIAA0753;TTC30A
Striated Muscle Tissue Development (GO:0014706)	0.0492529	SGCD
Negative Regulation Of Smooth Muscle Cell Migration (GO:0014912)	0.0492529	SERPINE1
Negative Regulation Of Blood Pressure (GO:0045776)	0.0492529	RNLS
Terms (Gene Ontology: Biological Process) with upregulated genes	p-value	DEGs
Regulatory ncRNA Processing (GO:0070918)	0.0127292	TDRKH;TSNAX
Visual Perception (GO:0007601)	0.0134477	COL1A1;CRYGS;GUCA1B
Sensory Perception Of Light Stimulus (GO:0050953)	0.0138069	COL1A1;CRYGS;GUCA1B
Positive Regulation Of Epithelial To Mesenchymal Transition (GO:0010718)	0.0222662	COL1A1;FERMT2
tRNA Pseudouridine Synthesis (GO:0031119)	0.0242633	PUS10
Regulation Of Guanylate Cyclase Activity (GO:0031282)	0.0242633	GUCA1B
Positive Regulation Of Vascular Associated Smooth Muscle Cell Differentiation (GO:1905065)	0.0242633	KIT
Dendrite Extension (GO:0097484)	0.0242633	CDKL3
Negative Regulation Of Cytokinesis (GO:0032466)	0.0242633	ZFYVE19
Adherens Junction Maintenance (GO:0034334)	0.0290456	FERMT2
Positive Regulation Of Synaptic Plasticity (GO:0031915)	0.0290456	CDC20
Intracellular Triglyceride Homeostasis (GO:0035356)	0.0290456	FUNDC2
Regulation Of Vascular Associated Smooth Muscle Cell Differentiation (GO:1905063)	0.0290456	KIT
Tooth Mineralization (GO:0034505)	0.0338047	COL1A1
UV Protection (GO:0009650)	0.0338047	FEN1
Amino-Acid Betaine Transport (GO:0015838)	0.0338047	SLC22A4
Regulation Of Response To Wounding (GO:1903034)	0.0338047	CADM4
Mitochondrial Outer Membrane Permeabilization (GO:0097345)	0.0338047	MOAP1
Regulation Of Wound Healing, Spreading Of Epidermal Cells (GO:1903689)	0.0338047	FERMT2
siRNA Processing (GO:0030422)	0.0338047	TSNAX
Integrin Activation (GO:0033622)	0.0385407	FERMT2
Positive Regulation Of Synapse Maturation (GO:0090129)	0.0385407	CDC20
Positive Regulation Of Ubiquitin Protein Ligase Activity (GO:1904668)	0.0385407	CDC20
Regulation Of Sister Chromatid Cohesion (GO:0007063)	0.0385407	FEN1
Detection Of Mechanical Stimulus Involved In Sensory Perception Of Sound (GO:0050910)	0.0385407	KIT
Positive Regulation Of Dendritic Cell Cytokine Production (GO:0002732)	0.0385407	KIT
Skin Morphogenesis (GO:0043589)	0.0385407	COL1A1
Glucan Biosynthetic Process (GO:0009250)	0.0432537	NHLRC1
Glycogen Biosynthetic Process (GO:0005978)	0.0432537	NHLRC1
Biomineral Tissue Development (GO:0031214)	0.0432537	COL1A1
Positive Regulation Of Integrin Activation (GO:0033625)	0.0479439	FERMT2
Mast Cell Activation Involved In Immune Response (GO:0002279)	0.0479439	KIT
Mast Cell Degranulation (GO:0043303)	0.0479439	KIT
Megakaryocyte Development (GO:0035855)	0.0479439	KIT
Cellular Response To Cholesterol (GO:0071397)	0.0479439	GRAMD1B
Regulation Of Synapse Maturation (GO:0090128)	0.0479439	CDC20
Mitochondrial Protein Processing (GO:0034982)	0.0479439	IMMP2L
Cellular Response To Hypoxia (GO:0071456)	0.0486766	TBL2;ADO
Cellular Response To Decreased Oxygen Levels (GO:0036294)	0.0498918	TBL2;ADO
