# Supplementary material for: Effects of Anti-Fibrotic Drugs on Transcriptome of Peripheral Blood Mononuclear Cells in Idiopathic Pulmonary Fibrosis
Source: Int J Mol Sci. 2024 Mar 28;25(7):3750. doi: 10.3390/ijms25073750 (PMC11011476; doi:10.3390/ijms25073750)
Supplement: Supplementary file 1 [file ijms-25-03750-s001.zip › 032424 Supplementary Tables IPF PBMC/Supplementary Table S9.xlsx]

## Sheet: Supplementary Table S9
Terms (Gene Ontology: Molecular Function) with upregulated genes	p-value	DEGs
Epinephrine Binding (GO:0051379)	0.0178725	RNLS
Magnesium Ion Binding (GO:0000287)	0.0184418	MVK;PRIM1;MAST1
tRNA (Cytosine) Methyltransferase Activity (GO:0016427)	0.024933	METTL2B
Oxidoreductase Activity, Acting On The CH-NH2 Group Of Donors, Oxygen As Acceptor (GO:0016641)	0.024933	RNLS
L-glutamine Transmembrane Transporter Activity (GO:0015186)	0.0284445	SLC38A6
5'-3' DNA Exonuclease Activity (GO:0035312)	0.0284445	MGME1
Single-Stranded DNA Exodeoxyribonuclease Activity (GO:0008297)	0.0284445	MGME1
Fucosyltransferase Activity (GO:0008417)	0.0389042	FUT10
Monoatomic Cation:Bicarbonate Symporter Activity (GO:0140410)	0.0389042	SLC39A8
DNA Exonuclease Activity, Producing 5'-Phosphomonoesters (GO:0016895)	0.042366	MGME1
Solute:Monoatomic Cation Symporter Activity (GO:0015294)	0.042366	SLC39A8
tRNA Methyltransferase Activity (GO:0008175)	0.0458156	METTL2B
Terms (Gene Ontology: Molecular Function) with downregulated genes	p-value	DEGs
RNA Endonuclease Activity, Producing 5'-Phosphomonoesters (GO:0016891)	0.00826832	POP5;FEN1
Phosphatidylinositol-3,4,5-Trisphosphate Binding (GO:0005547)	0.0134354	FUNDC2;FERMT2
Phosphatidylinositol Phosphate Binding (GO:1901981)	0.0164737	FUNDC2;ZFYVE19;FERMT2
Oxidoreductase Activity, Acting On Paired Donors, With Incorporation Or Reduction Of Molecular Oxygen, Another Compound As One Donor, And Incorporation Of One Atom Of Oxygen (GO:0016716)	0.0242633	FAXDC2
5'-Flap Endonuclease Activity (GO:0017108)	0.0242633	FEN1
alpha-N-acetylgalactosaminide Alpha-2,6-Sialyltransferase Activity (GO:0001665)	0.0242633	ST6GALNAC4
Flap Endonuclease Activity (GO:0048256)	0.0290456	FEN1
Guanylate Cyclase Activator Activity (GO:0030250)	0.0290456	GUCA1B
Ubiquitin Ligase Activator Activity (GO:1990757)	0.0290456	CDC20
Primary miRNA Binding (GO:0070878)	0.0290456	PUS10
Endonuclease Activity (GO:0004519)	0.0328901	TSNAX;FEN1
Secondary Active Transmembrane Transporter Activity (GO:0015291)	0.0349977	SLC22A4;TMEM241
Endodeoxyribonuclease Activity, Producing 5'-Phosphomonoesters (GO:0016888)	0.0385407	FEN1
Type I Transforming Growth Factor Beta Receptor Binding (GO:0034713)	0.0432537	FERMT2
Ribonuclease P RNA Binding (GO:0033204)	0.0432537	POP5
Ribonuclease P Activity (GO:0004526)	0.0479439	POP5
